# Supplementary material for: Enhancing sorption kinetics by oriented and single crystalline array-structured ZSM-5 film on monoliths
Source: Nat Commun. 2024 Jul 2;15:5541. doi: 10.1038/s41467-024-49672-5 (PMC11220059; doi:10.1038/s41467-024-49672-5)
Supplement: Supplementary file 3 — Source Data [file 41467_2024_49672_MOESM3_ESM.xlsx]

## Sheet: Figure 3
Figure 3a													Figure 3b					Figure 3c					Figure 3d
		HZ-80-F	HZ-80-F	HZ-80-F	HZ-20-A	HZ-20-A	HZ-20-A	Blank Tube	Blank Tube	Blank Tube			Samples	C3H6 storage Capacity					C3H6 Adsorption Rate						HZ-80-F	HZ-80-F	HZ-80-F	HZ-20-A	HZ-20-A	HZ-20-A	Blank Tube	Blank Tube	Blank Tube
TIME	TEMP	C3H6	CO	CO2	C3H6	CO	CO2	C3H6	CO	CO2				μmol·mgHZSM-5-1				Time	HZF	HZA			TIME	TEMP	C3H6	CO	CO2	C3H6	CO	CO2	C3H6	CO	CO2
min	°C	ppm	ppm	ppm	ppm	ppm	ppm	ppm	ppm	ppm			HZ-80-F	0.92				min	ppm/min	ppm/min			min	°C	ppm	ppm	ppm	ppm	ppm	ppm	ppm	ppm	ppm
-3.072	109.311	332.141	0	0	332.186	0	1.56856	335.636	0.06	0.64			HZ-20-A	1.45				4.992	19.1338	26.2309			29.952	107.502	266.806	0.00843	0	295.643	0.00848	1.0344	331.57	0.06	0.96
-2.688	109.317	332.141	0	0	332.186	0	1.56856	335.8	0	0								5.376	18.8047	34.3894			30.336	107.532	268.441	0	0	296.813	0.00848	0.24588	329.89	0.05	1.07
-2.304	109.377	333.261	0	0	333.509	0	0	334.361	0.04	0.43								5.76	20.0664	40.3841			30.72	107.526	261.894	0	0	287.554	0	0	331.708	0	0.28
-1.92	109.426	331.492	0	0	333.331	0	1.76356	333.939	0.03	2.09								6.144	18.5085	40.6822			31.104	107.9	182.513	0	0	193.653	0	0	310.411	0.01	0
-1.536	109.42	332.107	0	0	332.313	0	0	333.948	0	1.47								6.528	15.8424	38.1651			31.488	110.369	82.7171	0	0	86.5164	0	0.88178	175.641	0.01	3.34
-1.152	109.445	331.559	0	0	333.136	0	0	335.094	0.02	1.33								6.912	15.6779	35.4382			31.872	115.694	34.0996	0	0	34.8643	0	0.17805	65.9073	0.02	1.73
-0.768	109.424	332.511	0	0	333.585	0	0	334.594	0	0.75								7.296	16.402	32.9984			32.256	122.978	14.4841	0	0	15.4905	0	0	24.2005	0.02	0
-0.384	109.427	331.938	0	0	332.729	0	0	334.232	0.01	2.65								7.68	14.504	29.2669			32.64	131.207	8.1647	0	0	8.68216	0.03391	0.65286	10.4332	0	0
0	109.173	333	0	0	333	0	0.3561	333	0.02	0.18								8.064	12.968	26.1095			33.024	138.546	4.69323	0	0.47185	6.65576	0	0.32219	5.94458	0	0
0.384	108.908	244.132	0	0	248.366	0	2.17054	264.293	0.05	1.48								8.448	10.5214	24.586			33.408	146.305	4.70165	0.01685	0	6.29118	0.07631	1.93314	4.22152	0.01	0.71
0.768	108.793	77.9564	0.0337	9.69821	69.8728	0	2.05184	94.3552	0.03	0.67								8.832	10.8944	23.1949			33.792	154.48	5.63693	0	0	8.36845	0.07631	0	3.46337	0	4.7
1.152	108.765	116.496	0.01685	9.39488	24.9443	0.00848	0	140.335	0	1.89								9.216	13.6811	21.1194			34.176	162.963	7.49905	0	0	13.727	0.14414	1.77204	2.62768	0.03	0.06
1.536	108.688	169.79	0	4.98813	12.2771	0.00848	1.18701	250.879	0.04	4.03								9.6	12.6388	18.8452			34.56	171.861	12.5546	0	0	24.3084	0.22045	1.00048	2.28306	0	0
1.92	108.693	129.472	0	0	7.18144	0	0	307.757	0.03	0.36								9.984	8.9964	19.0439			34.944	181.18	20.8288	0.01685	0	42.3849	0.33067	1.20397	1.49045	0.03	1.19
2.304	108.683	89.4662	0	0	5.65528	0	0	325.246	0.02	2.73								10.368	8.07482	16.3612			35.328	190.274	37.5627	0.05898	0.44657	60.5038	0.44089	3.71366	1.68861	0.04	0.53
2.688	108.609	74.5018	0.00843	0	5.57897	0	0.08479	331.415	0.02	0								10.752	9.18291	13.3142			35.712	199.443	59.4869	0.09268	0	66.5491	0.61894	1.64486	1.23199	0	0.03
3.072	108.609	72.9009	0.02528	0	5.42635	0.01696	1.31419	333.818	0.03	3.37								11.136	8.61241	14.4734			36.096	209.091	70.7691	0.15167	0	59.427	0.80547	4.23086	1.5163	0	1.23
3.456	108.55	77.2739	0	0	7.33405	0	0.90722	333.569	0.05	0								11.52	8.56853	15.3234			36.48	218.324	63.8852	0.21907	1.07852	49.295	1.05983	3.4593	0.64615	0.02	3.27
3.84	108.516	83.0204	0	0	8.99588	0.02544	0.90722	333.465	0	3.59								11.904	6.79119	11.7244			36.864	227.566	49.1399	0.24435	0	42.9021	1.45833	6.55402	0.9563	0.02	2.19
4.224	108.464	91.0334	0	0	12.0652	0.02544	0.66982	334.404	0	4.21								12.288	6.39622	11.4705			37.248	237.286	38.4474	0.24435	0.08426	39.7565	2.04336	6.35053	0.97353	0	3.18
4.608	108.444	100.201	0	0	17.1778	0.01696	0	333.706	0	0.57								12.672	7.67986	12.7511			37.632	246.409	34.0996	0.30333	0.15167	43.6058	3.12015	9.52155	0.09477	0.04	3.43
4.992	108.402	108.037	0	0	25.1054	0	0.92418	333.887	0.05	0								13.056	7.46043	10.0795			38.016	255.472	35.6416	0.46342	0	50.6431	4.81589	13.4896	0.36184	0.03	0
5.376	108.352	114.896	0	0	37.3231	0	1.04288	333.207	0	1.47								13.44	8.39299	8.50076			38.4	264.784	39.231	0.70778	3.45462	57.0276	7.36797	16.72	0.80123	0.01	1.07
5.76	108.334	122.479	0	0	51.5164	0	1.30572	333.276	0	0								13.824	7.31781	10.3886			38.784	273.939	42.4413	1.01111	3.68212	59.8001	10.2677	19.9249	0.51692	0	0.74
6.144	108.318	130.307	0	0	68.3381	0.00848	0.18653	332.13	0.03	1.54								14.208	4.86025	10.5321			39.168	282.872	45.424	1.47453	2.56147	55.5184	12.913	25.8091	0	0.05	0.77
6.528	108.281	136.693	0.0337	0	82.7604	0.05087	0	333.638	0	2.44								14.592	6.23166	8.76571			39.552	291.964	44.0843	2.05592	5.90656	46.0392	14.4561	29.2684	0.35323	0	1.81
6.912	108.253	142.474	0	0	97.6489	0	1.42442	333.009	0	2.16								14.976	5.21133	6.06093			39.936	300.675	41.6913	2.77212	7.2547	33.8045	15.0496	28.9632	0	0.04	3.12
7.296	108.254	148.734	0	0	109.977	0	1.2718	332.922	0.01	1.86								15.36	4.4982	7.50716			40.32	309.29	38.2115	3.55573	7.83609	24.1303	15.0327	31.6424	0	0.01	0
7.68	108.238	155.07	0	0	122.992	0.00848	0.60199	333.026	0	2.58								15.744	5.51853	9.90283			40.704	318.312	33.0801	4.39832	11.3918	17.1354	14.8462	32.0833	0	0	0.46
8.064	108.174	159.873	0	0	132.454	0	0.34763	332.991	0	0								16.128	5.4527	7.5182			41.088	326.761	26.6258	5.15665	13.4393	11.3105	15.109	34.0249	0	0	1.88
8.448	108.137	165.03	0	0	143.044	0	0	333.689	0.02	1.79								16.512	4.23489	4.80238			41.472	335.221	21.0226	5.63693	14.7959	8.15649	15.8042	41.6218	0	0	0
8.832	108.1	167.953	0	0	151.336	0	1.74661	333.258	0.06	0								16.896	2.92932	6.21549			41.856	344.078	16.2788	5.97396	17.5006	6.05377	16.7369	44.6233	0	0.02	1.65
9.216	108.092	173.397	0	0	160.857	0	0	333.681	0.02	2.73								17.28	4.20198	8.15852			42.24	352.166	11.8384	6.2773	19.5734	4.47674	16.9913	56.061	0	0.03	0.58
9.6	108.076	178.461	0	0	167.556	0.00848	0	333.569	0.02	0.12								17.664	4.28975	6.46941			42.624	360.416	8.33322	6.41211	22.5477	2.7047	16.5758	58.5198	0	0	1.19
9.984	108.059	183.103	0	0	175.331	0	0	333.698	0.03	0.59								18.048	4.30072	6.23757			43.008	369.054	6.54692	6.3447	25.1766	2.11119	15.6855	62.4115	0	0.03	1.39
10.368	108.024	185.37	0	0	182.181	0	3.03537	333.646	0	3.08								18.432	3.78507	5.16669			43.392	377.21	3.97702	6.15933	27.2409	2.06032	14.9818	60.7497	0	0.03	1.94
10.752	108.037	189.305	0.00843	0	187.896	0	1.95857	333.534	0	2.44								18.816	3.74119	3.2899			43.776	385.264	2.47721	5.93183	29.8277	1.41594	14.6257	61.0125	0	0.05	1.5
11.136	108.009	192.422	0	0	192.407	0	0	332.578	0.02	0								19.2	4.18004	5.19981			44.16	393.496	1.81999	5.6622	29.794	0.90722	14.5325	59.054	0	0	2.1
11.52	107.963	195.919	0	0	199.011	0.04239	0	332.905	0	0.08								19.584	4.45432	6.41421			44.544	401.469	1.61777	5.35045	30.1563	0.31371	14.5664	58.0535	0	0.04	0
11.904	107.916	199.003	0	0	204.175	0.03391	0.25436	330.605	0	2.84								19.968	3.65342	3.72046			44.928	409.384	0.88472	5.09767	32.0437	0	14.3798	59.1727	0	0	1.31
12.288	107.937	201.135	0	0	208.016	0	0	333.198	0.02	0.91								20.352	2.33687	3.7867			45.312	417.719	0.40444	4.9123	35.9786	0.37306	13.8542	65.8115	0	0.03	4.11
12.672	107.925	203.915	0	0	212.984	0	0	332.948	0	1.64								20.736	3.41205	7.2974			45.696	425.603	0.64879	4.81119	30.4933	0	13.125	70.4748	0	0	0
13.056	107.918	207.033	0	0	217.809	0	1.53464	333.017	0.05	0.44								21.12	4.48723	5.15565			46.08	433.407	0.52241	4.78591	34.1923	0	12.54	77.3933	0	0	1.75
13.44	107.88	209.645	0	0	220.725	0	0	334.516	0.02	1.85								21.504	0.91061	1.47935			46.464	441.452	0.55611	4.82804	33.2739	0	12.116	77.8936	0	0	0
13.824	107.878	213.479	0	0	224.337	0.03391	0.97505	334.878	0	1.19								21.888	2.79766	2.96974			46.848	449.107	0.23593	4.89545	32.7262	0	11.938	78.0377	0	0	0.33
14.208	107.894	215.265	0	0	228.704	0	0	332.854	0	1.32								22.272	4.21295	4.12894			47.232	456.769	0	4.88702	31.2348	0	11.8617	77.6392	0	0.09	1.81
14.592	107.866	217.211	0	0	232.426	0	0	333.887	0.02	2.09								22.656	2.66601	2.58335			47.616	464.832	0	4.93758	31.8415	0	12.0228	79.0128	0	0.01	0.37
14.976	107.891	220.051	0	0	235.436	0	0.41546	333.086	0.01	1.89								23.04	4.4214	3.70942			48	472.443	0.06741	4.946	32.7683	0	12.1754	79.1908	0	0.04	0
15.36	107.871	221.214	0	0	237.081	0.00848	0.03391	332.164	0.01	0.01								23.424	4.04838	3.54382			48.384	479.986	0.39602	5.06397	31.6645	0	12.345	77.7155	0	0	0.58
15.744	107.83	223.505	0	0	241.201	0	0.10174	331.484	0	1.62								23.808	3.59856	3.10222			48.768	487.791	0.01685	5.11452	36.0544	0.53416	12.5654	76.2657	0	0	0
16.128	107.815	225.452	0.00843	0	244.686	0.00848	0	333.75	0	0								24.192	1.4482	2.21903			49.152	495.286	0	5.16508	35.136	0	12.6417	73.1964	0	0.03	0.26
16.512	107.804	227.693	0	0	246.975	0	0	333.017	0.02	2.39								24.576	0.9545	3.00286			49.536	502.667	0	5.1398	36.3746	0	12.8452	73.2558	0	0.08	0
16.896	107.809	228.704	0	0	248.374	0.00848	0.80547	332.595	0	0.1								24.96	2.75378	2.03135			49.92	510.606	0	5.28304	35.9449	0.28827	13.0233	72.4842	0	0	0.69
17.28	107.829	229.943	0	0	251.749	0	1.34811	332.612	0	1.4								25.344	2.76475	1.97615			50.304	518.172	0.24435	5.20721	38.9024	0	13.125	70.0508	0	0	1.18
17.664	107.831	231.931	0	0	254.64	0.00848	0	332.5	0.04	0.74								25.728	0.60342	4.30558			50.688	525.426	0.02528	5.26619	38.8855	0	13.1674	70.9241	0	0.04	1.61
18.048	107.825	233.237	0	0	256.717	0	0	331.484	0.01	0.8								26.112	1.07518	0.73968			51.072	533.263	0	5.20721	40.3095	0	13.1759	65.3706	0	0.05	0.59
18.432	107.784	235.234	0	0	259.431	0	0	331.992	0	1.66								26.496	2.80863	2.9587			51.456	540.788	0.24435	5.14822	42.3486	0	12.9639	66.9391	0	0.05	1.42
18.816	107.742	236.144	0	0	260.685	0	0.71221	332.414	0.01	1.78								26.88	3.54371	4.26142			51.84	547.848	0	5.08924	46.6795	0	12.8113	64.7601	0	0.02	0
19.2	107.724	238.108	0	0	261.957	0.04239	2.11119	333.715	0	1.42								27.264	2.15036	0.83904			52.224	555.486	0.20222	5.08924	52.426	0	12.5061	64.8619	0	0.02	0
19.584	107.718	239.355	0	0	264.679	0	0	331.139	0.02	0.29								27.648	0.36205	1.31375			52.608	562.745	0	5.01341	58.442	0	12.1839	69.2793	0	0.04	0.9
19.968	107.718	241.528	0	0	266.883	0	2.0688	330.984	0	1.9								28.032	1.93094	3.10222			52.992	570.066	0	4.83647	61.3658	0	11.8362	72.2214	0	0.02	0
20.352	107.727	242.16	0	0	267.536	0	0.46633	331.656	0	0.8								28.416	4.64083	2.30735			53.376	577.706	0	4.77749	68.6205	0	11.3445	70.9241	0	0	0.22
20.736	107.74	243.323	0	0	269.791	0.00848	0	331.837	0.01	2.66								28.8	3.96061	3.43342			53.76	584.918	0	4.60897	75.218	0.1187	10.8018	76.0452	0	0	0.39
21.12	107.678	244.781	0	0	273.141	0.01696	1.53464	331.148	0.02	1.92								29.184	-0.66924	2.14175			54.144	592.182	0	4.33091	88.1096	0	10.1829	80.1489	0	0.01	1.44
21.504	107.665	246.769	0	0	273.751	0	0.65286	332.449	0.02	0.92								29.568	0.92158	0.51888			54.528	599.599	0	4.17082	101.439	0	9.47916	84.5494	0	0	5.47
21.888	107.65	245.48	0	0	274.277	0	0	331.932	0.04	0.87								29.952	4.99191	2.66063			54.912	606.957	0	3.88434	115.115	0.22892	8.69064	97.5472	0	0	3.09
22.272	107.642	248.918	0	0	276.032	0	0.3561	331.63	0.02	0.96													55.296	614.156	0	3.60629	132.944	0	7.84278	105.483	0	0.02	1.21
22.656	107.636	248.716	0.01685	0	277.448	0.04239	0	331.225	0.02	0.21													55.68	621.527	0	3.21027	148.448	0	6.74903	115.302	0	0.04	1.77
23.04	107.596	250.965	0	0	278.016	0	0	330.441	0.04	0.83													56.064	627.876	0	2.77212	151.944	0	5.50266	114.767	0	0	0
23.424	107.596	252.111	0	0	280.297	0	0	331.32	0.03	2.31													56.448	630.559	0	2.32555	145.524	0	4.4513	108.875	0	0.04	1.21
23.808	107.568	254.075	0	0	280.737	0	0.71221	328.77	0.05	2.35													56.832	631.455	0	1.91268	141.488	0	3.44234	101.278	0	0	1.86
24.192	107.571	254.875	0	0	282.679	0	0	331.105	0	1.71													57.216	631.38	0	1.66833	139.002	0	2.71318	95.419	0	0	1.63
24.576	107.585	255.187	0	0	282.442	0	0.24588	332.13	0	0.35													57.6	631.019	0	1.3987	125.209	0	2.19598	89.4246	0	0.05	0
24.96	107.542	255.608	0	0	284.985	0.01696	0	330.967	0.03	0.19													57.984	630.798	0	1.1712	125.622	0	1.81444	85.7618	0	0	1.6
25.344	107.556	257.302	0	0	284.002	0	0	332.664	0.01	0													58.368	630.693	0	1.09537	117.137	0	1.52616	79.9285	0	0.01	2.66
25.728	107.592	257.731	0	0	286.503	0.04239	0.36458	330.984	0	3.75													58.752	630.457	0	0.92685	113.623	0	1.25484	75.4602	0	0.03	0
26.112	107.619	257.765	0	0	287.308	0	1.01744	331.699	0	0.97													59.136	630.127	0	0.91	106.781	0	1.05983	70.5172	0	0.05	2.95
26.496	107.623	258.557	0	0	287.071	0	0.02544	330.743	0	4.29													59.52	629.767	0	0.80046	102.097	0.09327	0.90722	68.4144	0	0	2.73
26.88	107.588	259.922	0	0	289.581	0.02544	0	331.079	0.03	0.01													59.904	629.514	0	0.74148	97.9005	0.10174	0.81395	66.0065	0	0	0
27.264	107.544	261.279	0	0	290.344	0	0	330.209	0.04	2.94													60.288	629.188	0	0.70778	97.4118	0	0.71221	62.013	0	0.03	0
27.648	107.562	261.574	0	0	290.225	0	0	331.82	0.02	0													60.672	628.888	0	0.59824	88.5731	0	0.62742	60.258	0	0	0.92
28.032	107.556	261.557	0	0	291.353	0	0	331.871	0.03	2.79													61.056	628.562	0	0.59824	86.871	0	0.58503	56.1712	0	0	0
28.416	107.533	263.057	0	0	292.608	0	0.15262	330.984	0.01	1.89													61.44	628.147	0	0.56454	80.9982	0	0.50872	57.2311	0	0.04	0
28.8	107.532	265.121	0	0	293.125	0	0	330.579	0.03	0.73													61.824	627.873	0	0.53083	79.1698	0	0.46633	53.6361	0	0	0.79
29.184	107.539	266.098	0	0	295.244	0	0	329.089	0.02	0.59													62.208	627.625	0	0.52241	77.434	0	0.39002	50.3294	0	0.03	0.58
29.568	107.534	264.607	0	0.02528	294.77	0.05935	1.07679	332.793	0.02	0													62.592	627.425	0.00843	0.49713	70.9545	0	0.41546	51.1858	0	0.05	0.88
29.952	107.502	266.806	0.00843	0	295.643	0.00848	1.0344	331.57	0.06	0.96													62.976	627.182	0	0.4887	70.0361	0	0.3985	51.7454	0	0.01	0.52
																							63.36	626.963	0	0.42972	66.6236	0	0.34763	47.7858	0	0.02	0
																							63.744	626.72	0	0.43815	60.9361	0.10174	0.31371	44.725	0	0	0.65
																							64.128	626.463	0	0.39602	57.4394	0	0.34763	47.1414	0	0.01	1.81
																							64.512	626.217	0	0.42972	58.4673	0.03391	0.29675	41.6642	0	0.01	1.08
																							64.896	625.951	0	0.35389	54.9032	0	0.27132	42.0712	0	0.05	1.99
																							65.28	625.775	0	0.38759	52.2574	0	0.2798	39.7056	0	0	2.73
																							65.664	625.594	0	0.38759	48.8449	0	0.24588	43.2921	0	0	0
																							66.048	625.389	0	0.37917	48.7775	0	0.2374	37.8403	0	0.03	0
																							66.432	625.203	0	0.37074	43.2333	0	0.25436	36.2718	0	0	0.92
																							66.816	625.094	0	0.33704	45.0364	0	0.22892	34.1267	0	0	0
																							67.2	624.904	0	0.32018	43.9158	0	0.21197	34.3556	0	0.04	0
																							67.584	624.818	0.13481	0.26963	39.2563	0	0.21197	33.2025	0	0	0.79
																							67.968	624.661	0	0.30333	38.7254	0.1187	0.18653	32.4564	0	0.03	0.58
																							68.352	624.437	0	0.32018	33.7879	0.00848	0.26284	29.1412	0	0.05	0.88
																							68.736	624.302	0	0.27805	31.9005	0	0.21197	30.2858	0	0.01	0.52
																							69.12	624.159	0	0.30333	32.92	0	0.21197	28.7088	0	0.02	0
																							69.504	624.007	0	0.30333	31.0579	0	0.22045	27.0639	0	0	0.65
																							69.888	623.9	0	0.35389	26.3731	0	0.18653	29.0734	0	0.01	1.81
																							70.272	623.777	0	0.31176	27.5695	0.05935	0.15262	29.8619	0	0.01	1.08
																							70.656	623.587	0	0.2612	24.8227	0.26284	0.12718	29.0903	0	0	2.73
																							71.04	623.535	0	0.29491	23.8958	0	0.16957	26.9028	0	0	0
																							71.424	623.381	0	0.23593	22.059	0	0.19501	26.6909	0	0.03	0
																							71.808	623.233	0	0.2612	21.663	0	0.15262	25.3258	0	0	0.92
																							72.192	623.133	0	0.2612	20.1716	0	0.14414	24.9612	0	0	0
																							72.576	623.018	0	0.23593	21.267	0	0.13566	24.2829	0	0.04	0
																							72.96	622.873	0	0.25278	18.1073	0	0.13566	23.8505	0	0	0.79
																							73.344	622.775	0	0.2612	16.4305	0	0.16109	22.087	0	0.03	0.58
																							73.728	622.708	0	0.2612	15.411	0	0.1187	21.663	0	0.05	0.88
																							74.112	622.615	0	0.21907	11.6615	0.01696	0.14414	22.0191	0	0.01	0.52
																							74.496	622.509	0	0.2275	15.1835	0	0.13566	22.1717	0	0.02	0
																							74.88	622.378	0	0.26963	11.9732	0	0.12718	18.7633	0	0	0.65
																							75.264	622.256	0	0.25278	10.0942	0	0.1187	19.3653	0	0.01	1.81
																							75.648	622.146	0	0.27805	10.3807	0.16109	0.1187	19.1533	0	0.01	1.08
																							76.032	622.011	0	0.20222	9.72349	0.16109	0.17805	14.6342	0	0.05	1.99
																							76.416	621.976	0	0.1938	9.36118	0	0.10174	16.6521	0	0.05	1.99
																							76.8	620.131	0	0.1938	7.21257	0	0.1187	13.9898	0	0.05	1.99

## Sheet: Figure 4
Figure 4b													Figure 4c							Figure 4c, inset
		Only Co3O4	Only Co3O4	Only Co3O4	HZ-80-F+Co3O4	HZ-80-F+Co3O4	HZ-80-F+Co3O4	HZ-20-A+Co3O4	HZ-20-A+Co3O4	HZ-20-A+Co3O4			Only Co3O4	Only Co3O4	HZ-80-F+Co3O4	HZ-80-F+Co3O4	HZ-20-A+Co3O4	HZ-20-A+Co3O4			T10	T50	T90
Time	TEMP	C3H6	CO	CO2	C3H6	CO	CO2	C3H6	CO	CO2			TEMP	C3H6 Conversion	TEMP	C3H6 Conversion	TEMP	C3H6 Conversion		Sample	Temperature	Temp	Temp
min	°C	ppm	ppm	ppm	ppm	ppm	ppm	ppm	ppm	ppm			°C	%	°C	%	°C	%			°C	°C	°C
-3.072	112.79	333.717	0	0	331.053	0	0	327.229	0.05145	0			112.79	-0.21517	113.916	0.58477	107.307	1.73297		Only Co3O4	249	279	299
-2.688	112.771	333.717	0	0	331.053	0	0	327.229	0.05145	0			112.771	-0.21517	113.86	0.58477	107.357	1.73297		HZ-80-F+Co3O4	279	298	316
-2.304	112.753	333.117	0.02499	0	331.56	0	0	327.864	0.00857	0			112.753	-0.03503	113.808	0.43233	107.377	1.54242		HZ-20-A+Co3O4	277	294	308
-1.92	112.695	333.5	0.01666	0	330.945	0.00832	0	331.294	0.04287	0.75458			112.695	-0.15012	113.743	0.61725	107.394	0.51242
-1.536	112.633	332.275	0	0	331.793	0	0	330.625	0.00857	0			112.633	0.21767	113.737	0.36236	107.446	0.71327
-1.152	112.619	332.558	0	0	332.076	0.00832	0	331.182	0.05145	0			112.619	0.1326	113.717	0.27739	107.465	0.5459
-0.768	112.593	333.05	0.02499	0	334.148	0	0	329.133	0.08575	0			112.593	-0.01501	113.644	-0.34486	107.494	1.16132
-0.384	112.603	333	0	0	331.877	0	0	332.597	0.02572	0			112.603	0	113.603	0.33737	107.537	0.12102
0	112.452	333	0	0	333	0	0	333	0	0			112.452	0	113.504	0	107.344	0
0.384	112.23	254.609	0.03333	7.64828	294.446	0	0	241.765	0.07717	0			112.23	23.5407	113.365	11.5779	107.178	27.398
0.768	112.081	83.9228	0.12497	31.5762	149.407	0.00832	0	62.5013	0	1.32051			112.081	74.798	113.23	55.133	107.101	81.2309
1.152	111.926	124.88	0.12497	28.4936	82.1848	0	0	17.724	0.05145	0.8146			111.926	62.4984	113.097	75.3199	107.046	94.6775
1.536	111.827	225.658	0.06665	16.5713	54.0659	0	0	7.32283	0.04287	0.1029			111.827	32.235	113.062	83.764	107.07	97.801
1.92	111.808	287.444	0.00833	7.50664	41.65	0	0	3.23268	0	0			111.808	13.6806	113.051	87.4925	107.06	99.0292
2.304	111.799	315.621	0	2.54943	39.3282	0	0	2.73534	0.02572	0.54878			111.799	5.21904	112.991	88.1897	107.139	99.1786
2.688	111.776	326.202	0.00833	2.28282	40.7595	0	0	2.74392	0	0.18864			111.776	2.04158	113.002	87.7599	107.162	99.176
3.072	111.689	329.184	0	0.95812	45.8108	0	0	3.58424	0.00857	0.0686			111.689	1.14589	112.923	86.243	107.096	98.9236
3.456	111.798	329.317	0	0	52.4931	0	0	4.58749	0	0			111.798	1.10586	113.1	84.2363	107.415	98.6224
3.84	113.6	330.767	0	0	58.0853	0.01664	0	6.90267	0.04287	0.24009			113.6	0.67052	114.928	82.557	109.657	97.9271
4.224	118.327	331.025	0	0.35825	64.9174	0	0	11.4044	0.0343	1.87787			118.327	0.59296	119.512	80.5053	115.037	96.5752
4.608	125.401	330.776	0	0	71.7578	0	0	18.0155	0.0343	0			125.401	0.66802	126.232	78.4511	122.678	94.5899
4.992	133.688	331.542	0	0.08331	79.3638	0	0	27.0276	0.01715	0			133.688	0.43784	133.925	76.167	131.312	91.8836
5.376	141.254	329.018	0	0	83.9157	0.00832	0	36.6827	0.02572	0			141.254	1.19593	141.509	74.8001	139.127	88.9842
5.76	148.665	332.142	0	0.54988	89.5578	0	0	46.8781	0.02572	0			148.665	0.2577	148.893	73.1058	146.802	85.9225
6.144	156.612	330.667	0	0	95.6326	0.01664	0	57.0477	0.08575	0.55736			156.612	0.70054	156.783	71.2815	155.266	82.8685
6.528	164.888	330.742	0	0.91646	101.233	0.04993	0	66.66	0.07717	2.43523			164.888	0.67803	165	69.5997	163.818	79.982
6.912	173.808	330.209	0.02499	1.14141	108.831	0.09986	0	76.4181	0.17149	0.12862			173.808	0.83815	173.619	67.3181	172.552	77.0516
7.296	182.693	330.676	0	4.64062	118.875	0.13315	0	85.4816	0.30869	4.0044			182.693	0.69804	182.702	64.3018	182.183	74.3299
7.68	191.9	330.817	0	3.24094	133.754	0.1914	0.66573	94.5451	0.44589	4.28737			191.9	0.65551	191.891	59.8336	191.341	71.6081
8.064	200.631	328.259	0	5.47377	159.219	0.3828	3.92783	105.718	0.73743	5.58216			200.631	1.4236	200.6	52.1866	200.512	68.2529
8.448	210.11	327.785	0.01666	7.21504	193.97	0.56587	4.63517	125.98	0.96037	8.37752			210.11	1.56621	210.118	41.7508	210.126	62.1681
8.832	219.189	323.877	0.05832	12.7638	235.553	0.74895	9.56992	166.95	1.28621	15.3488			219.189	2.73962	219.205	29.2633	219.348	49.8648
9.216	228.266	320.145	0.05832	20.2454	272.934	0.89042	13.2065	218.982	1.38911	23.1261			228.266	3.86049	228.304	18.0378	228.459	34.2397
9.6	237.771	314.921	0.08331	32.9259	297.184	1.01524	17.9998	263.03	1.50915	31.1006			237.771	5.42921	237.947	10.7557	237.866	21.012
9.984	246.803	304.356	0.1333	57.9953	312.246	0.99028	27.3866	290.787	1.43198	48.8932			246.803	8.60167	246.986	6.23251	247.008	12.6767
10.368	255.819	287.094	0.19162	97.9863	319.336	0.97364	47.4502	308.408	1.38911	83.7323			255.819	13.7857	255.963	4.10336	256.03	7.38509
10.752	265.245	256.401	0.27494	183.409	322.748	0.89874	76.5843	313.99	1.34623	142.701			265.245	23.0028	265.166	3.07877	265.564	5.70877
11.136	274.119	205.037	0.27494	336.324	313.353	0.87378	148.509	307.276	1.39768	264.968			274.119	38.4273	274.035	5.90014	274.476	7.72499
11.52	282.944	132.42	0.3166	597.016	287.93	0.83217	275.605	274.786	1.44056	496.495			282.944	60.2342	282.831	13.5346	283.346	17.4816
11.904	292.009	61.6944	0.28327	878.502	225.834	0.84881	516.609	180.533	1.41483	926.329			292.009	81.4731	292.078	32.1821	292.599	45.786
12.288	300.731	25.0277	0.25828	1043.71	131.574	0.84049	879.526	73.4684	1.06327	1344.82			300.731	92.4842	300.776	60.4883	301.271	77.9374
12.672	309.35	12.1306	0.22495	1101.86	57.7025	0.66573	1169.49	24.3265	0.79745	1511.05			309.35	96.3572	309.416	82.6719	309.831	92.6947
13.056	318.353	7.19005	0.27494	1123.24	25.6807	0.54091	1305.2	7.67439	0.58308	1519.41			318.353	97.8408	318.408	92.2881	318.631	97.6954
13.44	326.8	5.69872	0.34159	1133.4	13.1233	0.52427	1318.94	1.96362	0.48876	1473.61			326.8	98.2887	326.822	96.0591	327.307	99.4103
13.824	335.186	4.83224	0.37492	1142.12	8.05538	0.4993	1304.24	0	0.46304	1413.84			335.186	98.5489	335.197	97.581	335.758	100
14.208	344.003	4.5823	0.43324	1146.85	6.03321	0.52427	1273.8	0	0.47161	1372.4			344.003	98.6239	343.992	98.1882	344.276	100
14.592	352.266	4.11574	0.47489	1146.43	4.53531	0.44105	1240.89	0	0.47161	1330.22			352.266	98.764	352.267	98.638	352.506	100
14.976	360.435	5.06553	0.5832	1159.98	4.11091	0.48266	1202.99	0	0.47161	1300.76			360.435	98.4788	360.466	98.7655	360.722	100
15.36	369.053	3.96577	0.6082	1149.44	3.3037	0.41608	1176.12	0	0.47161	1273.04			369.053	98.8091	368.824	99.0079	369.358	100
15.744	377.171	3.89912	0.64152	1137.17	2.57972	0.49098	1141.6	0	0.54021	1241.36			377.171	98.8291	376.881	99.2253	377.513	100
16.128	385.178	3.96577	0.55821	1122.41	2.26349	0.51594	1102.09	0	0.50591	1233.5			385.178	98.8091	384.904	99.3203	385.563	100
16.512	393.406	3.59919	0.49989	1119.86	2.3051	0.51594	1068.62	0	0.54878	1221.27			393.406	98.9192	393.124	99.3078	394.008	100
16.896	401.32	3.5742	0.48322	1099.56	1.70594	0.55755	1056.68	0	0.59166	1207.1			401.32	98.9267	401.046	99.4877	401.671	100
17.28	409.176	3.59919	0.47489	1093.67	1.31482	0.59084	1069.02	0	0.59166	1184.7			409.176	98.9192	408.922	99.6052	409.583	100
17.664	417.305	3.4159	0.4499	1080.46	0.94867	0.64077	1072.86	0	0.62596	1155.32			417.305	98.9742	417.267	99.7151	417.915	100
18.048	425.088	2.88268	0.47489	1079.52	0.67406	0.66573	1080.91	0	0.64311	1118.31			425.088	99.1343	425.097	99.7976	425.796	100
18.432	432.923	3.29093	0.55821	1080.14	0	0.6907	1103.35	0	0.64311	1104.58			432.923	99.0117	432.858	100	433.545	100
18.816	440.982	2.91601	0.53321	1090.04	0	0.66573	1109.45	0	0.64311	1083.34			440.982	99.1243	440.952	100	441.415	100
19.2	448.521	2.92434	0.50822	1088.55	0	0.6907	1120.33	0	0.62596	1106.62			448.521	99.1218	448.553	100	448.978	100
19.584	456.174	2.65773	0.54988	1098	0	0.69902	1127.17	0	0.62596	1101.31			456.174	99.2019	456.167	100	456.549	100
19.968	464.252	2.36613	0.54988	1105.25	0	0.6907	1129.95	0	0.65168	1106.01			464.252	99.2895	464.178	100	464.612	100
20.352	471.831	2.49944	0.62486	1102.09	0	0.63245	1134.39	0	0.59166	1105.85			471.831	99.2494	471.775	100	472.26	100
20.736	479.339	2.66607	0.64152	1106.79	0	0.6158	1126.07	0	0.60023	1107.21			479.339	99.1994	479.279	100	479.772	100
21.12	487.06	2.23283	0.64985	1109.52	0	0.62413	1123.53	0	0.61738	1108.78			487.06	99.3295	486.975	100	487.706	100
21.504	494.757	2.26616	0.68318	1101.99	0	0.60748	1128.76	0	0.60023	1110.18			494.757	99.3195	494.413	100	495.188	100
21.888	502.181	2.13285	0.73317	1099	0	0.65741	1128.36	0	0.60023	1102.46			502.181	99.3595	501.849	100	502.613	100
22.272	509.83	2.04954	0.76649	1110.77	0	0.64077	1122.83	0	0.63453	1108.55			509.83	99.3845	509.761	100	510.502	100
22.656	517.378	0.99144	0.80815	1109.4	0	0.64077	1127.22	0	0.62596	1118.51			517.378	99.7023	517.276	100	517.999	100
23.04	524.88	1.49133	0.85814	1120.11	0	0.64077	1125.1	0	0.65168	1137.22			524.88	99.5521	524.677	100	525.445	100
23.424	532.672	1.483	0.83315	1120.25	0	0.65741	1123.47	0	0.65168	1153.72			532.672	99.5546	532.509	100	533.088	100
23.808	540.031	1.47467	0.86647	1128.8	0	0.64909	1124.67	0	0.62596	1164.1			540.031	99.5572	539.805	100	540.603	100
24.192	547.27	1.29971	0.8748	1112.72	0	0.65741	1130.48	0	0.66883	1184.51			547.27	99.6097	546.989	100	547.866	100
24.576	554.714	1.70795	0.8748	1120.16	0	0.59916	1154.59	0	0.7117	1200.45			554.714	99.4871	554.663	100	555.116	100
24.96	561.975	0.8998	0.96645	1126.11	0	0.69902	1160.44	0	0.69455	1212.43			561.975	99.7298	561.721	100	562.396	100
25.344	569.239	0.71651	0.94145	1120.36	0	0.60748	1195.37	0	0.72028	1247.5			569.239	99.7848	568.941	100	569.862	100
25.728	576.894	0.71651	1.0331	1128.63	0	0.6158	1217.15	0	0.68598	1275.29			576.894	99.7848	576.546	100	577.294	100
26.112	584.115	0.6082	1.02477	1129.31	0	0.64909	1246.84	0	0.75458	1301.91			584.115	99.8174	583.741	100	584.56	100
26.496	591.321	1.04976	1.09975	1133.1	0	0.64909	1285.92	0	0.72028	1335.34			591.321	99.6848	590.885	100	591.734	100
26.88	598.947	0.83315	1.09975	1150.84	0	0.64077	1321.21	0	0.746	1377.21			598.947	99.7498	598.245	100	599.272	100
27.264	606.127	0.45823	1.17474	1151.29	0	0.6907	1350.19	0	0.72885	1401.34			606.127	99.8624	605.368	100	606.426	100
27.648	613.291	0.69984	1.19973	1159.05	0	0.6907	1394.51	0	0.746	1445.37			613.291	99.7898	612.669	100	613.637	100
28.032	620.677	0.55821	1.30804	1160.82	0	0.64909	1423.9	0	0.75458	1468.99			620.677	99.8324	620.032	100	621.205	100
28.416	627.606	0.30826	1.39135	1192.81	0	0.66573	1457.01	0	0.7803	1479.91			627.606	99.9074	626.751	100	627.851	100

## Sheet: Supplementary Figure 1
	Z-80-F	Z-20-A
2Theta	Intensity	Intensity
Degree	a.u.	a.u.
5.00161	0.59524	0.11751
5.02178	0.59524	0.11751
5.04195	0	0.76381
5.06212	0.11905	0.17626
5.08229	0.11905	0.35253
5.10246	0.51587	0.23502
5.12262	0.63492	0.35253
5.14279	0	0.23502
5.16296	0	0.76381
5.18313	1.23016	0.35253
5.2033	0	0.23502
5.22347	0.79365	0.47004
5.24364	0	0.52879
5.2638	1.23016	0.6463
5.28397	0.35714	0.58754
5.30414	1.19048	0.41128
5.32431	0.43651	0.17626
5.34448	0.15873	0.58754
5.36465	1.23016	0.23502
5.38482	0.75397	0.82256
5.40498	1.26984	0.41128
5.42515	0.71429	0.29377
5.44532	1.34921	0.58754
5.46549	0.71429	1.11633
5.48566	1.5873	0.52879
5.50583	0.51587	0.76381
5.526	1.62698	0.29377
5.54617	0	0.05875
5.56633	0.39683	0.29377
5.5865	0	1.05758
5.60667	0	0.41128
5.62684	0.15873	0.82256
5.64701	0.9127	0.05875
5.66718	0.31746	0.35253
5.68735	0.11905	0.17626
5.70751	0.9127	1.23384
5.72768	0	0.70505
5.74785	0	0.6463
5.76802	0.95238	0.52879
5.78819	0.95238	0.17626
5.80836	0.43651	0.94007
5.82853	0.47619	0.58754
5.84869	0	0
5.86886	0	1.05758
5.88903	1.19048	0.11751
5.9092	1.19048	0.47004
5.92937	1.11111	1.17509
5.94954	0.63492	0.76381
5.96971	0	1.05758
5.98987	1.66667	0.52879
6.01004	0.51587	1.05758
6.03021	0.71429	0.17626
6.05038	0.2381	0.94007
6.07055	0	0.35253
6.09072	0.47619	0.6463
6.11089	0.35714	0.35253
6.13105	0.59524	1.17509
6.15122	1.50794	0.88132
6.17139	0.15873	1.76263
6.19156	1.26984	0.47004
6.21173	0	0.47004
6.2319	1.5873	0.23502
6.25207	0.55556	0.70505
6.27224	0.83333	0.47004
6.29241	1.34921	0
6.31257	0.19841	0.41128
6.33274	1.26984	0.94007
6.35291	0.39683	0.23502
6.37308	0.19841	1.64512
6.39325	1.11111	0.99882
6.41342	0	0.82256
6.43358	1.38889	1.23384
6.45375	0.07937	0.17626
6.47392	0.03968	0
6.49409	1.07143	0.47004
6.51426	0.9127	0.76381
6.53443	0.75397	0.29377
6.5546	0.2381	1.52761
6.57477	0	0
6.59493	0.19841	0.35253
6.6151	0	0.47004
6.63527	0.87302	0.41128
6.65544	0	0
6.67561	0.15873	0
6.69578	0	1.82139
6.71595	0.55556	1.46886
6.73611	0	0.41128
6.75628	0	0
6.77645	0.15873	1.52761
6.79662	0.39683	0
6.81679	0	1.11633
6.83696	0	0
6.85713	0.27778	0
6.8773	1.23016	0
6.89746	0	0.52879
6.91763	0.43651	0
6.9378	2.10317	0.99882
6.95797	0	0.05875
6.97814	1.42857	0
6.99831	0	0.52879
7.01848	0.51587	0.99882
7.03864	0	0.23502
7.05881	2.06349	0.11751
7.07898	0	0.94007
7.09915	0	1.64512
7.11932	0.47619	0.99882
7.13949	0	0.6463
7.15966	0.19841	0.76381
7.17983	0.11905	0.05875
7.19999	0.51587	1.11633
7.22016	0.55556	0
7.24033	0	0.58754
7.2605	1.90476	0.70505
7.28067	0	0.99882
7.30084	0	0.76381
7.321	0	0
7.34117	1.42857	0
7.36134	0.63492	0.52879
7.38151	0	0.35253
7.40168	0.51587	0
7.42185	1.15079	0
7.44202	1.03175	0
7.46218	0.31746	0
7.48235	0.43651	0
7.50252	3.84921	0.11751
7.52269	1.03175	0
7.54286	0.27778	1.11633
7.56303	3.01587	0
7.5832	1.03175	0
7.60337	1.90476	1.64512
7.62354	1.86508	1.17509
7.6437	0.59524	0
7.66387	3.01587	0.58754
7.68404	1.8254	0.52879
7.70421	1.30952	3.76028
7.72438	3.13492	3.9953
7.74455	4.92063	5.40541
7.76471	6.30952	10.2233
7.78488	9.80159	17.215
7.80505	11.746	26.4395
7.82522	18.4127	31.4336
7.84539	26.2302	36.134
7.86556	43.9682	31.1398
7.88573	50.1984	19.9765
7.9059	55.3968	11.7509
7.92606	59.0476	5.87544
7.94623	50.9127	2.23267
7.9664	45	1.23384
7.98657	32.5397	0
8.00674	24.7222	0
8.02691	14.1667	0
8.04708	12.8571	0
8.06724	8.45238	0.17626
8.08741	5.39683	0
8.10758	5.99206	0
8.12775	5.71429	0.35253
8.14792	2.10317	0
8.16809	3.25397	0
8.18826	1.30952	0.35253
8.20843	2.57937	1.23384
8.22859	4.20635	0
8.24876	0.95238	1.23384
8.26893	2.65873	1.46886
8.2891	3.76984	0
8.30927	1.86508	0.41128
8.32944	1.34921	1.76263
8.34961	1.54762	3.11398
8.36977	2.61905	1.58637
8.38994	4.60317	3.17274
8.41011	0.83333	1.9389
8.43028	2.97619	0.94007
8.45045	4.3254	3.64277
8.47062	2.14286	1.23384
8.49079	3.69048	1.05758
8.51095	1.30952	1.2926
8.53112	2.97619	0
8.55129	3.01587	0.05875
8.57146	0.95238	0
8.59163	2.85714	0.47004
8.6118	4.04762	1.99765
8.63197	2.30159	2.17391
8.65213	4.52381	2.29142
8.6723	6.62698	4.58284
8.69247	6.46825	6.81551
8.71264	10.9524	8.75441
8.73281	13.8492	8.87192
8.75298	15.8333	7.81434
8.77315	21.1905	8.22562
8.79332	21.3492	4.05405
8.81348	17.3413	5.81669
8.83365	22.3016	1.05758
8.85382	22.0238	1.35135
8.87399	19.1667	0.05875
8.89416	17.3413	0
8.91433	14.246	1.17509
8.9345	13.6111	0.41128
8.95467	11.3095	5.2879
8.97483	12.619	6.0517
8.995	9.96032	7.9906
9.01517	10.4365	6.34548
9.03534	11.0714	6.34548
9.05551	10.2778	1.41011
9.07568	9.96032	1.9389
9.09585	7.85714	0
9.11601	7.22222	0
9.13618	5.71429	2.17391
9.15635	4.20635	0
9.17652	3.92857	0.52879
9.19669	0.95238	0.35253
9.21686	2.5	0.05875
9.23702	1.78571	0.6463
9.25719	1.5873	2.11516
9.27736	0.9127	0.94007
9.29753	3.1746	5.2879
9.3177	0.51587	0.94007
9.33787	2.5	0.88132
9.35804	0.39683	1.9389
9.37821	1.70635	1.52761
9.39837	0.47619	0.82256
9.41854	1.98413	1.11633
9.43871	2.42063	0.58754
9.45888	2.42063	0.41128
9.47905	1.78571	0.29377
9.49922	0.99206	0.70505
9.51939	0.99206	0.35253
9.53956	1.07143	0
9.55972	0.19841	2.17391
9.57989	0	1.9389
9.60006	0.27778	0.47004
9.62023	1.07143	2.93772
9.6404	1.23016	4.34783
9.66057	0.75397	2.87897
9.68074	0	7.87309
9.7009	2.57937	7.10928
9.72107	0.63492	10.3995
9.74124	2.77778	11.5746
9.76141	2.85714	17.5676
9.78158	5.63492	18.8602
9.80175	3.65079	24.4418
9.82192	4.88095	25.6169
9.84209	6.46825	26.9683
9.86225	7.53968	24.7356
9.88242	6.23016	34.2538
9.90259	7.77778	28.1434
9.92276	6.94444	34.9001
9.94293	6.46825	30.9048
9.9631	8.61111	33.1962
9.98326	7.14286	31.1398
10.0034	6.07143	30.376
10.0236	8.01587	28.1434
10.0438	6.30952	26.2045
10.0639	4.52381	19.7415
10.0841	5.75397	21.5629
10.1043	5.31746	13.5723
10.1244	3.13492	10.047
10.1446	4.36508	11.0458
10.1648	4.72222	9.75323
10.185	3.96825	13.5723
10.2051	7.42063	22.1504
10.2253	9.16667	32.4324
10.2454	12.8175	44.6534
10.2656	18.5714	63.9836
10.2858	28.5317	72.4442
10.306	40.3571	91.2456
10.3261	53.9682	97.8848
10.3463	68.2143	100
10.3665	79.7619	85.5464
10.3866	94.7222	61.2221
10.4068	94.5635	34.9589
10.427	100	17.2738
10.4471	84.9603	6.16921
10.4673	71.9048	4.46533
10.4875	64.4048	1.05758
10.5076	51.7857	0.82256
10.5278	34.4048	0
10.548	28.5714	1.35135
10.5681	18.2936	0
10.5883	15.4365	0.05875
10.6085	11.8651	0
10.6287	7.61905	0
10.6488	5.43651	0.99882
10.669	4.04762	1.35135
10.6892	5.35714	0
10.7093	3.09524	0.11751
10.7295	1.62698	0
10.7497	2.14286	0.05875
10.7698	1.54762	0
10.79	1.11111	0.70505
10.8102	0.79365	0.70505
10.8303	2.18254	0
10.8505	1.70635	0.23502
10.8707	1.26984	1.23384
10.8909	1.03175	0.17626
10.911	1.42857	0.05875
10.9312	0.15873	0.82256
10.9514	1.26984	1.70388
10.9715	2.06349	0.99882
10.9917	1.50794	0.99882
11.0119	0.79365	0.35253
11.032	1.11111	0
11.0522	2.10317	1.23384
11.0724	0.39683	2.29142
11.0925	0.59524	1.58637
11.1127	1.03175	0.94007
11.1329	0.83333	0.47004
11.153	0.79365	0.70505
11.1732	0.47619	0.17626
11.1934	1.38889	0
11.2135	0	0
11.2337	0	1.76263
11.2539	0	0.76381
11.2741	1.23016	1.11633
11.2942	1.46825	1.05758
11.3144	2.34127	1.35135
11.3346	1.15079	0.05875
11.3547	1.34921	3.23149
11.3749	0.07937	1.41011
11.3951	0.27778	0.94007
11.4152	0.59524	0.29377
11.4354	0.75397	1.17509
11.4556	1.38889	1.2926
11.4757	0.2381	0
11.4959	0.87302	1.76263
11.5161	0.03968	0.70505
11.5363	1.11111	0.29377
11.5564	0	0
11.5766	1.46825	0.94007
11.5968	0.19841	2.82021
11.6169	0.51587	0
11.6371	0.63492	0
11.6573	0.63492	1.41011
11.6774	0.11905	0
11.6976	1.03175	0.35253
11.7178	1.07143	1.70388
11.7379	0	0.94007
11.7581	1.11111	0.94007
11.7783	0.75397	0.88132
11.7984	0.63492	1.58637
11.8186	0.35714	1.70388
11.8388	1.26984	1.23384
11.8589	1.42857	0
11.8791	0.07937	0
11.8993	1.66667	0.94007
11.9194	0.35714	0.58754
11.9396	2.22222	0
11.9598	0.47619	1.52761
11.98	0.27778	1.58637
12.0001	0.79365	0.52879
12.0203	0.43651	0.52879
12.0405	1.30952	0
12.0606	0	0.58754
12.0808	0	0.88132
12.101	1.46825	0.82256
12.1211	0	0.82256
12.1413	0	0.58754
12.1615	0	0
12.1816	0.47619	0.58754
12.2018	0.51587	0.11751
12.222	0.35714	2.0564
12.2422	0.87302	2.11516
12.2623	0.9127	0.35253
12.2825	0.03968	0.70505
12.3026	0.39683	1.70388
12.3228	0.39683	0.6463
12.343	0.19841	1.2926
12.3632	0.87302	0
12.3833	1.78571	0.17626
12.4035	0.35714	1.99765
12.4237	0	0.58754
12.4438	0.51587	0.23502
12.464	0	0
12.4842	0	0
12.5043	1.11111	2.29142
12.5245	0.43651	0.94007
12.5447	1.11111	0.05875
12.5648	1.07143	0.58754
12.585	0.07937	0
12.6052	0	0.52879
12.6253	0.83333	1.2926
12.6455	0.71429	0
12.6657	0.39683	0
12.6859	0	0.88132
12.706	0	0.23502
12.7262	1.50794	1.88014
12.7464	0	0
12.7665	0	0
12.7867	1.23016	0
12.8069	0.39683	0
12.827	1.54762	0
12.8472	0.47619	0
12.8674	0	0
12.8875	0	0
12.9077	1.34921	0
12.9279	1.11111	0
12.9481	0.55556	0
12.9682	0.07937	0.70505
12.9884	1.62698	0
13.0086	0.51587	1.88014
13.0287	0.6746	2.11516
13.0489	1.86508	5.11163
13.0691	3.13492	8.87192
13.0892	2.85714	10.9871
13.1094	4.7619	8.87192
13.1296	11.4286	6.40423
13.1497	14.7222	2.82021
13.1699	14.8016	0.17626
13.1901	19.0079	1.11633
13.2102	18.1349	0.58754
13.2304	14.5635	0
13.2506	11.0714	0
13.2707	6.50794	2.23267
13.2909	4.40476	0.11751
13.3111	1.34921	0.29377
13.3313	0.51587	1.17509
13.3514	0.79365	1.64512
13.3716	0.9127	0.76381
13.3918	0.87302	0.94007
13.4119	1.11111	2.29142
13.4321	0.31746	0.70505
13.4523	1.11111	0.17626
13.4724	0.11905	0
13.4926	1.94444	1.11633
13.5128	0.59524	0.52879
13.5329	0.35714	1.35135
13.5531	0.39683	1.2926
13.5733	1.19048	0.76381
13.5935	0	0
13.6136	0.63492	0
13.6338	0.9127	1.52761
13.654	2.06349	0.52879
13.6741	1.70635	1.41011
13.6943	0.11905	3.17274
13.7145	0.03968	1.35135
13.7346	1.70635	3.05523
13.7548	1.90476	7.40306
13.775	1.03175	11.1046
13.7951	4.04762	15.6287
13.8153	5.87302	17.9201
13.8355	9.0873	9.81199
13.8556	15.119	6.40423
13.8758	22.6984	6.87427
13.896	26.5079	4.23032
13.9162	25.3968	0.6463
13.9363	25.2778	0.41128
13.9565	20.3571	0
13.9766	11.746	0
13.9968	9.24603	0
14.017	4.36508	0.11751
14.0372	0.83333	0
14.0573	0.51587	0.17626
14.0775	3.21429	0
14.0977	0.63492	3.70153
14.1178	0.11905	0.35253
14.138	1.54762	0.23502
14.1582	0.27778	0.88132
14.1783	0.03968	0.58754
14.1985	0.6746	0
14.2187	0.59524	2.17391
14.2388	0.27778	0
14.259	0.6746	0
14.2792	0.19841	0.23502
14.2994	0.31746	1.23384
14.3195	1.11111	0
14.3397	0	0
14.3598	0.07937	1.70388
14.38	0.27778	1.46886
14.4002	0.63492	0
14.4204	0.63492	0
14.4405	0.63492	1.2926
14.4607	0	0
14.4809	0	1.46886
14.501	0.95238	0.17626
14.5212	1.07143	0.94007
14.5414	0.79365	0.58754
14.5615	0.43651	0.23502
14.5817	2.02381	0
14.6019	2.18254	1.11633
14.622	1.03175	1.46886
14.6422	1.8254	1.99765
14.6624	3.29365	0.47004
14.6826	3.92857	1.76263
14.7027	5.07937	5.17039
14.7229	7.7381	2.7027
14.7431	7.89683	1.05758
14.7632	9.80159	2.87897
14.7834	7.77778	2.93772
14.8036	6.94444	1.82139
14.8237	5.63492	0.35253
14.8439	5.27778	0.35253
14.8641	5.63492	0.41128
14.8842	3.53175	0.23502
14.9044	2.18254	1.2926
14.9246	3.09524	0
14.9448	2.53968	0
14.9649	2.02381	0
14.9851	0.2381	0
15.0053	0.2381	0.05875
15.0254	1.70635	0
15.0456	0.55556	0.47004
15.0658	0.83333	0
15.0859	0.07937	0
15.1061	0.51587	0.11751
15.1263	0.11905	0.58754
15.1464	0.39683	0
15.1666	0	0
15.1868	0.6746	0.82256
15.2069	1.15079	0
15.2271	0.83333	0
15.2473	0.03968	0.99882
15.2674	0	0.05875
15.2876	0.59524	0
15.3078	0.95238	0.88132
15.3279	0.19841	1.70388
15.3481	0.27778	0.70505
15.3683	0.71429	0.88132
15.3885	1.70635	3.76028
15.4086	0.43651	4.93537
15.4288	3.09524	1.99765
15.449	3.05556	0.35253
15.4691	2.53968	1.99765
15.4893	2.14286	4.6416
15.5095	4.36508	1.88014
15.5296	5.51587	1.70388
15.5498	2.2619	0.99882
15.57	0.87302	0.58754
15.5901	2.02381	0
15.6103	2.42063	1.05758
15.6305	1.15079	0.29377
15.6507	0.79365	0
15.6708	0.71429	0.47004
15.691	0.63492	3.58402
15.7111	1.46825	2.58519
15.7313	0.71429	1.05758
15.7515	0.19841	4.11281
15.7717	1.07143	7.46181
15.7918	2.57937	8.16686
15.812	6.38889	8.34313
15.8322	7.65873	9.81199
15.8523	8.37302	4.81786
15.8725	12.5794	1.88014
15.8927	13.6111	1.35135
15.9128	10.3175	1.05758
15.933	6.86508	0.41128
15.9532	7.06349	0
15.9733	6.07143	0.35253
15.9935	2.34127	0
16.0137	1.8254	0
16.0339	1.62698	1.11633
16.054	0.79365	0.05875
16.0742	0.15873	0
16.0944	1.8254	0.41128
16.1145	1.50794	0.52879
16.1347	0	0
16.1549	0.39683	0
16.175	1.66667	0.70505
16.1952	0.83333	0
16.2154	0.63492	1.17509
16.2355	0.75397	0.76381
16.2557	0.6746	1.41011
16.2759	0.63492	0.82256
16.296	1.62698	3.11398
16.3162	1.66667	1.70388
16.3364	1.74603	1.17509
16.3565	1.50794	0.88132
16.3767	1.8254	2.58519
16.3969	2.18254	3.81904
16.4171	0.75397	2.64395
16.4372	2.7381	2.17391
16.4574	1.74603	1.70388
16.4776	2.10317	0.05875
16.4977	2.06349	0
16.5179	4.60317	0
16.5381	3.21429	0.35253
16.5582	2.06349	0.99882
16.5784	2.69841	1.11633
16.5986	1.62698	0
16.6187	1.38889	0
16.6389	1.62698	0
16.6591	0.63492	0.58754
16.6792	0.03968	0
16.6994	1.03175	0.11751
16.7196	1.07143	0
16.7398	0.99206	0.17626
16.7599	0.9127	1.82139
16.7801	0.15873	0
16.8003	0.39683	0
16.8204	0.75397	1.70388
16.8406	0.87302	0.52879
16.8608	0.99206	0
16.8809	0.55556	0.76381
16.9011	1.11111	1.23384
16.9213	0.27778	0.6463
16.9414	0	0
16.9616	0.95238	0.70505
16.9818	0	0.35253
17.002	0	0.29377
17.0221	1.38889	2.11516
17.0423	1.46825	1.46886
17.0624	0.2381	0
17.0826	0.03968	0
17.1028	1.19048	1.76263
17.123	0.43651	0.82256
17.1431	1.5873	0.23502
17.1633	1.19048	0.11751
17.1835	0.99206	0.94007
17.2036	0.63492	0
17.2238	1.42857	0.11751
17.244	2.34127	0
17.2641	0.95238	0.88132
17.2843	0.31746	0
17.3045	1.19048	0
17.3246	1.8254	0.6463
17.3448	0.87302	0
17.365	1.30952	0
17.3851	2.10317	0
17.4053	0.39683	0
17.4255	1.74603	0
17.4457	0.51587	1.41011
17.4658	0.15873	2.7027
17.486	0.55556	3.52526
17.5062	1.62698	1.52761
17.5263	2.7381	0.47004
17.5465	1.78571	1.76263
17.5667	2.69841	5.46416
17.5868	3.01587	3.11398
17.607	3.69048	1.76263
17.6272	4.92063	0.52879
17.6473	3.37302	1.11633
17.6675	2.7381	4.87662
17.6877	4.12698	3.81904
17.7079	3.25397	0.11751
17.728	5.39683	0
17.7482	3.4127	1.76263
17.7684	3.01587	1.46886
17.7885	2.53968	0
17.8087	3.80952	0
17.8289	5.19841	0
17.849	3.57143	3.64277
17.8692	3.1746	6.28672
17.8894	4.7619	9.98825
17.9095	5.71429	19.5652
17.9297	11.1111	27.6733
17.9499	13.0556	30.5523
17.97	17.1429	31.1986
17.9902	23.8095	22.4442
18.0104	28.8095	18.2726
18.0306	32.6984	18.4489
18.0507	32.5397	15.4524
18.0709	31.4286	14.9824
18.091	29.6032	15.3936
18.1112	26.4286	8.22562
18.1314	23.0952	8.46063
18.1516	19.8413	6.40423
18.1717	21.4683	4.87662
18.1919	20.6349	0.23502
18.2121	16.9444	1.64512
18.2322	11.8651	0.82256
18.2524	9.56349	1.82139
18.2726	8.69048	0.41128
18.2927	5.87302	0.35253
18.3129	3.05556	0.29377
18.3331	2.5	0.35253
18.3532	2.42063	0.82256
18.3734	2.93651	0.58754
18.3936	2.18254	0
18.4138	1.07143	3.23149
18.4339	0.79365	2.58519
18.4541	1.30952	2.0564
18.4743	1.26984	2.17391
18.4944	1.66667	2.87897
18.5146	1.30952	0.76381
18.5348	0.51587	0.58754
18.5549	0.75397	0.35253
18.5751	0.19841	1.2926
18.5953	0.71429	1.99765
18.6154	0	0.35253
18.6356	0.51587	0
18.6558	0.31746	0
18.6759	0.03968	1.11633
18.6961	0.03968	2.58519
18.7163	0	0.94007
18.7365	0	0
18.7566	0.51587	0
18.7768	1.23016	0.23502
18.797	0.71429	1.64512
18.8171	0.43651	5.11163
18.8373	1.23016	7.93184
18.8575	4.0873	10.1058
18.8776	7.14286	11.5746
18.8978	7.30159	10.9283
18.918	8.49206	9.81199
18.9381	10.1587	5.2879
18.9583	11.3889	2.46769
18.9785	12.2222	0.35253
18.9986	13.6111	0.05875
19.0188	8.84921	0
19.039	8.21429	0
19.0591	5.31746	1.70388
19.0793	4.52381	0.94007
19.0995	3.61111	1.05758
19.1197	2.97619	0.58754
19.1398	4.12698	1.2926
19.16	4.36508	2.52644
19.1802	2.97619	0.52879
19.2003	3.29365	2.46769
19.2205	2.53968	0.05875
19.2407	3.25397	0
19.2608	5.19841	0
19.281	1.07143	0
19.3012	0	0
19.3213	1.50794	0.76381
19.3415	0.99206	0
19.3617	0.71429	0
19.3819	0.31746	0.76381
19.402	0.6746	0.88132
19.4222	0	0
19.4424	0.59524	0
19.4625	0.15873	1.2926
19.4827	0	2.23267
19.5029	0.51587	0
19.523	0.79365	0
19.5432	0.51587	0
19.5634	0.39683	1.11633
19.5835	0	0
19.6037	0.87302	0
19.6239	0.63492	0
19.644	0	0
19.6642	0	0.58754
19.6844	0.47619	0
19.7045	0	0
19.7247	0	0
19.7449	0	0.52879
19.765	0	0.29377
19.7852	0	0.58754
19.8054	0	0
19.8256	0	1.17509
19.8457	0.15873	0.41128
19.8659	0.19841	0.47004
19.8861	0	0
19.9062	0	0.6463
19.9264	0.11905	1.41011
19.9466	0	1.23384
19.9667	0.55556	0
19.9869	0.95238	0
20.0071	0.03968	0.52879
20.0272	0	1.64512
20.0474	0	2.23267
20.0676	0	0.76381
20.0877	0	0.58754
20.1079	0	0.47004
20.1281	0.19841	2.64395
20.1483	0	3.52526
20.1684	0.2381	5.52291
20.1886	0.6746	9.40071
20.2088	0.51587	17.7438
20.2289	0.59524	19.4477
20.2491	3.09524	17.1563
20.2693	5.75397	9.81199
20.2894	9.00794	5.99295
20.3096	13.0556	2.29142
20.3298	14.127	1.23384
20.3499	16.3095	1.17509
20.3701	16.8254	0.35253
20.3903	13.8095	1.05758
20.4105	10.2381	2.87897
20.4306	4.7619	0.82256
20.4508	2.42063	0
20.4709	1.70635	0
20.4911	1.23016	0
20.5113	0.87302	0
20.5315	1.11111	0
20.5516	0.63492	0.05875
20.5718	0	0
20.592	0	0
20.6121	0	0.35253
20.6323	1.54762	1.23384
20.6525	0	2.82021
20.6726	0	5.87544
20.6928	1.11111	4.75911
20.713	2.2619	5.69918
20.7331	2.57937	7.46181
20.7533	3.45238	6.52174
20.7735	5.31746	2.76146
20.7936	4.60317	1.23384
20.8138	7.38095	0.47004
20.834	7.22222	0.11751
20.8542	8.73016	0
20.8743	7.7381	1.05758
20.8945	4.56349	0
20.9147	2.7381	0
20.9348	2.57937	0
20.955	1.62698	0
20.9752	1.38889	0
20.9953	0.35714	0
21.0155	0.47619	0
21.0357	1.94444	0
21.0558	0.83333	0.88132
21.076	0.11905	0
21.0962	0	0.70505
21.1164	0	0.17626
21.1365	0.99206	1.05758
21.1567	0	1.17509
21.1769	0.6746	0.29377
21.197	0.6746	0
21.2172	0.95238	0.52879
21.2374	0.55556	1.64512
21.2575	1.30952	0.11751
21.2777	0.95238	0.58754
21.2979	1.23016	0.88132
21.318	0	0
21.3382	0.79365	0
21.3584	0.59524	0.58754
21.3785	1.98413	0.99882
21.3987	0.43651	0
21.4189	1.94444	0
21.4391	0	1.35135
21.4592	1.19048	1.99765
21.4794	1.03175	4.11281
21.4995	2.46032	6.63925
21.5197	2.14286	11.3984
21.5399	5.07937	19.5652
21.5601	9.00794	32.9025
21.5802	12.1032	51.8214
21.6004	22.6191	49.0599
21.6206	27.1429	55.3466
21.6407	35.5952	49.1187
21.6609	47.4206	32.1974
21.6811	50.8333	19.5652
21.7012	53.6905	12.8085
21.7214	50.1587	4.34783
21.7416	40.873	0
21.7617	33.3333	0
21.7819	26.746	0
21.8021	23.4921	0
21.8223	18.4524	0
21.8424	13.7302	0
21.8626	7.30159	0
21.8828	4.60317	0
21.9029	4.7619	0
21.9231	3.45238	0
21.9433	4.16667	0.23502
21.9634	2.30159	0.05875
21.9836	1.11111	0
22.0038	1.15079	1.82139
22.0239	0.2381	1.23384
22.0441	0.79365	2.99647
22.0643	1.23016	2.7027
22.0844	1.50794	3.349
22.1046	2.2619	4.6416
22.1248	1.15079	2.87897
22.145	1.74603	2.23267
22.1651	2.34127	0.58754
22.1853	1.94444	1.70388
22.2055	2.06349	3.87779
22.2256	2.2619	0
22.2458	2.2619	0
22.266	1.11111	0
22.2861	0.83333	0
22.3063	1.15079	1.11633
22.3265	0.39683	0.52879
22.3466	0.95238	0
22.3668	1.03175	0
22.387	0.35714	0
22.4071	0.9127	0.47004
22.4273	0	0.35253
22.4475	0.19841	0
22.4676	0	1.05758
22.4878	1.8254	2.76146
22.508	1.15079	0.52879
22.5282	0	0.58754
22.5483	0	0
22.5685	1.30952	1.05758
22.5887	1.11111	0
22.6088	1.07143	1.46886
22.629	1.74603	0
22.6492	0.27778	0.47004
22.6693	0.71429	0.11751
22.6895	1.78571	1.88014
22.7097	1.78571	0.35253
22.7298	0	0.82256
22.75	0.47619	0.23502
22.7702	1.66667	0.11751
22.7904	2.42063	2.87897
22.8105	0.79365	4.34783
22.8307	1.54762	3.29025
22.8509	1.23016	6.46298
22.871	2.02381	7.75558
22.8912	2.77778	15.9812
22.9114	4.3254	16.5687
22.9315	5.71429	20.1528
22.9517	7.7381	26.0282
22.9719	12.6587	27.1445
22.992	22.2222	26.792
23.0122	28.8889	22.0917
23.0324	37.7381	14.7474
23.0525	39.3254	13.631
23.0727	40.0794	13.631
23.0929	35.0794	15.5112
23.113	36.1111	14.6886
23.1332	25.6746	16.6275
23.1534	24.4841	23.5605
23.1735	16.6667	19.5065
23.1937	17.3413	19.4477
23.2139	19.3254	15.9812
23.2341	24.2857	12.8085
23.2542	23.0159	8.22562
23.2744	22.4603	3.93655
23.2946	19.9206	2.11516
23.3147	16.4683	0.47004
23.3349	14.8413	0.82256
23.3551	11.4286	0.05875
23.3752	10.5952	0.99882
23.3954	4.56349	0.70505
23.4156	5.03968	0
23.4357	2.18254	0
23.4559	5.19841	0
23.4761	4.80159	1.05758
23.4962	4.04762	1.46886
23.5164	2.7381	4.46533
23.5366	3.25397	3.52526
23.5568	2.81746	3.46651
23.5769	4.68254	5.05288
23.5971	5.35714	7.46181
23.6173	6.66667	6.52174
23.6374	7.5	4.87662
23.6576	10.2381	1.41011
23.6778	9.7619	0.41128
23.6979	12.3413	0.11751
23.7181	10.9921	4.17156
23.7383	12.5794	8.04935
23.7584	8.37302	15.9812
23.7786	10.3175	19.859
23.7988	10.3968	26.792
23.819	11.9444	22.738
23.8391	18.3333	25.0294
23.8593	28.5317	18.5664
23.8794	37.6191	9.45946
23.8996	45.3968	0.05875
23.9198	43.2936	0
23.94	39.8413	0
23.9601	35.1587	0
23.9803	30.6349	0
24.0005	23.8889	0
24.0206	14.4841	0
24.0408	7.06349	0
24.061	3.29365	0
24.0811	5.99206	0
24.1013	3.61111	0
24.1215	4.3254	0
24.1416	2.14286	0
24.1618	2.53968	0
24.182	3.88889	0.76381
24.2021	3.13492	7.10928
24.2223	3.80952	11.5746
24.2425	3.33333	17.8026
24.2627	4.56349	25.5582
24.2828	6.11111	31.6686
24.303	7.97619	25.0294
24.3232	9.00794	19.859
24.3433	13.0952	12.926
24.3635	17.2222	11.1046
24.3837	19.4841	5.22914
24.4038	19.6429	1.17509
24.424	18.8095	0.35253
24.4442	19.0476	1.46886
24.4643	17.8175	1.76263
24.4845	12.7778	1.11633
24.5047	8.05556	0.94007
24.5249	4.80159	0
24.545	4.7619	0
24.5652	3.96825	0
24.5854	2.2619	1.52761
24.6055	1.70635	0.70505
24.6257	1.90476	3.17274
24.6459	1.23016	0.58754
24.666	1.23016	0.76381
24.6862	1.03175	0.76381
24.7064	2.61905	1.58637
24.7265	1.30952	1.64512
24.7467	2.77778	0.29377
24.7669	1.23016	0.58754
24.787	1.78571	0
24.8072	1.23016	0.17626
24.8274	1.8254	0.52879
24.8475	2.2619	0.11751
24.8677	1.26984	1.88014
24.8879	0.83333	0.17626
24.908	1.15079	0.29377
24.9282	1.07143	0
24.9484	1.15079	1.41011
24.9686	0.87302	0.11751
24.9887	0.71429	0.17626
25.0089	1.46825	1.23384
25.0291	0.27778	1.46886
25.0492	1.54762	1.35135
25.0694	0.31746	0
25.0896	0.15873	0.35253
25.1097	0.03968	0
25.1299	0.51587	0
25.1501	0	0
25.1702	0.39683	0.29377
25.1904	0.55556	0
25.2106	0.11905	0
25.2308	0.2381	0
25.2509	1.07143	0
25.2711	0.9127	0
25.2913	1.8254	0
25.3114	0.99206	0
25.3316	0.35714	0
25.3518	0.03968	0
25.3719	0.63492	0
25.3921	1.66667	0
25.4123	1.42857	1.17509
25.4324	1.98413	1.11633
25.4526	2.57937	3.9953
25.4728	2.97619	2.40893
25.4929	4.24603	4.11281
25.5131	3.76984	5.34665
25.5333	5.87302	5.40541
25.5535	3.37302	2.52644
25.5736	7.34127	1.46886
25.5938	5.11905	1.23384
25.614	5.79365	0.88132
25.6341	2.97619	0.6463
25.6543	4.48413	0.47004
25.6745	2.57937	0.11751
25.6946	3.09524	0.05875
25.7148	2.22222	0.11751
25.735	2.77778	3.93655
25.7551	1.62698	3.58402
25.7753	2.81746	5.34665
25.7955	3.49206	4.28907
25.8156	5.27778	7.05053
25.8358	5.2381	2.76146
25.856	4.96032	3.40776
25.8761	4.88095	1.35135
25.8963	7.77778	2.76146
25.9165	7.30159	0.29377
25.9367	5.03968	0.23502
25.9568	4.36508	0
25.977	1.54762	1.46886
25.9972	2.97619	0
26.0173	2.18254	0
26.0375	4.24603	0
26.0577	4.16667	1.35135
26.0778	3.29365	3.17274
26.098	2.2619	6.698
26.1182	4.36508	9.81199
26.1383	5.63492	15.9224
26.1585	7.53968	21.9154
26.1787	11.7064	33.255
26.1989	15.5159	43.7133
26.219	25.0794	51.0576
26.2392	32.5	51.2926
26.2594	37.7381	45.1234
26.2795	48.2936	36.7803
26.2997	47.7381	34.9589
26.3199	53.0952	29.1422
26.34	49.0873	21.3866
26.3602	45.6746	14.0423
26.3804	42.5397	10.282
26.4005	40	4.46533
26.4207	37.4603	3.64277
26.4409	33.2143	4.70035
26.461	28.8889	1.99765
26.4812	22.7381	1.52761
26.5014	17.4206	0
26.5215	13.5714	0
26.5417	11.1111	0
26.5619	12.0635	0
26.582	12.9762	0.41128
26.6022	9.84127	0
26.6224	9.3254	0
26.6426	8.80952	0
26.6627	5.75397	0
26.6829	6.46825	0
26.7031	6.8254	0
26.7232	5.2381	1.2926
26.7434	4.64286	3.46651
26.7636	1.94444	5.46416
26.7837	1.90476	9.51821
26.8039	2.89683	12.691
26.8241	4.88095	15.0999
26.8442	4.64286	11.8096
26.8644	7.42063	8.75441
26.8846	11.4286	6.22797
26.9047	14.3651	5.2879
26.9249	20.6349	3.40776
26.9451	20.2778	1.76263
26.9653	23.7302	1.05758
26.9854	21.1111	0.99882
27.0056	17.2222	0.05875
27.0258	15.1587	0
27.0459	7.85714	0.47004
27.0661	4.16667	0.05875
27.0863	1.98413	0.29377
27.1064	1.30952	0
27.1266	0.07937	0
27.1468	0.03968	0
27.1669	0	3.349
27.1871	0	3.46651
27.2073	0	0.94007
27.2275	0.71429	3.64277
27.2476	0.55556	0.47004
27.2678	1.11111	0.76381
27.2879	1.86508	0.52879
27.3081	2.30159	0
27.3283	2.69841	0.52879
27.3485	3.84921	0.11751
27.3686	2.57937	0.76381
27.3888	3.37302	0
27.409	0	1.05758
27.4291	0.95238	0
27.4493	0.87302	0
27.4695	0.31746	0
27.4896	1.07143	0
27.5098	0.75397	0
27.53	0.11905	1.23384
27.5501	0.75397	0
27.5703	0	0
27.5905	0	0
27.6106	0	0.58754
27.6308	0.39683	2.93772
27.651	0.43651	2.29142
27.6712	0.55556	2.87897
27.6913	1.54762	2.64395
27.7115	0.47619	1.70388
27.7317	0.79365	0
27.7518	0.19841	0
27.772	0.11905	0
27.7922	1.30952	0
27.8123	0.2381	0
27.8325	0.75397	0.23502
27.8527	0	2.52644
27.8728	0.63492	0.82256
27.893	0	3.58402
27.9132	0	1.35135
27.9334	0	0.05875
27.9535	1.11111	1.35135
27.9737	2.10317	0.11751
27.9938	1.8254	0.88132
28.014	2.65873	0
28.0342	3.05556	0
28.0544	3.25397	1.46886
28.0745	2.42063	0
28.0947	2.77778	4.34783
28.1149	3.21429	3.11398
28.135	3.01587	9.51821
28.1552	4.72222	9.2832
28.1754	4.72222	14.2773
28.1955	7.69841	21.2103
28.2157	9.28571	27.0858
28.2359	13.8095	33.5488
28.256	17.5	39.0129
28.2762	20.9127	51.3513
28.2964	29.0476	60.3995
28.3165	35.4762	68.8602
28.3367	40.6349	69.3889
28.3569	50.6349	60.9283
28.3771	51.5079	46.8273
28.3972	55.754	41.0106
28.4174	62.8968	29.7885
28.4376	63.5714	16.745
28.4577	58.7302	10.9283
28.4779	50.5952	1.11633
28.4981	38.254	0.05875
28.5182	25.5556	0
28.5384	18.9286	0.29377
28.5586	15.3175	2.11516
28.5787	11.627	0
28.5989	9.28571	0
28.6191	6.70635	0
28.6393	3.49206	0
28.6594	2.14286	0
28.6796	2.34127	1.41011
28.6998	0.99206	0.23502
28.7199	0.95238	1.64512
28.7401	1.11111	3.17274
28.7603	0.11905	2.17391
28.7804	0.51587	3.9953
28.8006	0.27778	1.82139
28.8208	0	0
28.8409	1.03175	0
28.8611	0.35714	0
28.8813	0	0
28.9014	0	1.99765
28.9216	0	0
28.9418	0.63492	0
28.962	1.38889	0
28.9821	1.38889	0
29.0023	1.50794	0
29.0224	0.55556	0
29.0426	0.79365	0
29.0628	2.2619	1.35135
29.083	2.22222	6.75676
29.1031	4.92063	9.69448
29.1233	5.31746	14.2186
29.1435	8.69048	26.6157
29.1636	13.2936	33.8425
29.1838	17.3413	45.946
29.204	24.127	53.8778
29.2241	31.8254	57.9318
29.2443	44.246	60.1645
29.2645	49.6032	60.3408
29.2846	60.5159	71.9741
29.3048	62.8571	67.8026
29.325	71.6667	66.745
29.3452	75.3968	54.8766
29.3653	80.2381	51.9389
29.3855	75.3175	39.6592
29.4057	75.7143	42.4207
29.4258	68.0952	41.2456
29.446	64.6825	38.5429
29.4662	60	45.0059
29.4863	60.5159	44.7121
29.5065	56.1905	30.7285
29.5267	54.1667	29.436
29.5468	54.4048	17.5088
29.567	50.5159	7.9906
29.5872	46.7064	9.81199
29.6073	40.0397	1.9389
29.6275	30.9524	0.41128
29.6477	24.5635	0.76381
29.6679	19.0476	0.17626
29.688	15.4762	0.11751
29.7082	9.96032	0
29.7284	7.69841	1.41011
29.7485	7.02381	0
29.7687	5.2381	0.29377
29.7889	7.18254	0.58754
29.809	7.85714	0.29377
29.8292	7.81746	0
29.8494	8.01587	0.6463
29.8695	6.46825	0.35253
29.8897	7.34127	0.41128
29.9099	6.98413	0
29.93	9.36508	1.64512
29.9502	6.98413	1.05758
29.9704	3.57143	0
29.9905	4.0873	1.41011
30.0107	1.5873	1.35135
30.0309	3.53175	2.29142
30.0511	3.84921	0
30.0712	4.36508	0
30.0914	6.78571	0.17626
30.1116	4.7619	0.05875
30.1317	3.65079	0.47004
30.1519	2.2619	0
30.1721	1.34921	1.23384
30.1922	4.24603	1.17509
30.2124	1.26984	2.76146
30.2326	3.05556	3.9953
30.2527	2.97619	2.76146
30.2729	1.19048	3.11398
30.2931	2.34127	3.87779
30.3133	0.59524	2.40893
30.3334	1.86508	2.7027
30.3536	2.30159	0.82256
30.3738	2.34127	1.41011
30.3939	2.06349	0.47004
30.4141	2.10317	0.23502
30.4343	2.30159	0.29377
30.4544	2.02381	1.2926
30.4746	1.74603	0.6463
30.4948	1.15079	0.11751
30.5149	1.54762	0
30.5351	0.79365	0
30.5553	0.59524	0.05875
30.5754	0.39683	0
30.5956	0.11905	0
30.6158	0	0
30.636	0.19841	0.58754
30.6561	0.47619	0.94007
30.6763	0.59524	0
30.6964	0.15873	1.17509
30.7166	0	0.76381
30.7368	0	0.35253
30.757	0.63492	0
30.7771	0.19841	0.41128
30.7973	0.55556	2.29142
30.8175	1.50794	0
30.8376	0.79365	0
30.8578	1.19048	0.17626
30.878	1.78571	0.17626
30.8981	0.03968	0.6463
30.9183	0.43651	0
30.9385	0.19841	0.6463
30.9586	0.19841	1.17509
30.9788	0	0.41128
30.999	1.03175	0
31.0191	0.2381	0.82256
31.0393	1.62698	0.47004
31.0595	0.31746	0.82256
31.0797	1.66667	0.41128
31.0998	1.11111	1.05758
31.12	1.03175	2.17391
31.1402	1.38889	1.70388
31.1603	0.95238	0.29377
31.1805	1.90476	0
31.2007	3.69048	0
31.2208	2.57937	0
31.241	2.93651	1.88014
31.2612	1.30952	0
31.2813	1.03175	0
31.3015	1.66667	0
31.3217	0.75397	0.88132
31.3419	1.5873	0
31.362	2.10317	1.2926
31.3822	1.23016	0
31.4023	2.02381	0.58754
31.4225	2.57937	1.58637
31.4427	0.27778	0.6463
31.4629	1.42857	1.58637
31.483	0.99206	0.05875
31.5032	0.9127	0.52879
31.5234	2.65873	1.05758
31.5435	0.43651	0.58754
31.5637	1.62698	1.41011
31.5839	2.2619	0.94007
31.604	0.15873	1.2926
31.6242	0.83333	0.23502
31.6444	0.95238	2.64395
31.6645	1.50794	1.82139
31.6847	1.23016	0.82256
31.7049	0.51587	0.23502
31.725	0.15873	0.05875
31.7452	0.03968	0
31.7654	0.75397	0
31.7856	0.63492	2.35018
31.8057	1.54762	0
31.8259	0.83333	1.23384
31.8461	0.39683	1.99765
31.8662	1.26984	0
31.8864	0.2381	0
31.9066	0.59524	0
31.9267	0.07937	0
31.9469	0	0.52879
31.9671	0.55556	0
31.9872	0.07937	1.99765
32.0074	0	0
32.0276	0.63492	0.41128
32.0478	1.42857	0
32.0679	0.35714	0
32.0881	1.74603	1.46886
32.1083	1.90476	2.0564
32.1284	1.50794	0.82256
32.1486	0.87302	0.58754
32.1688	0.9127	0
32.1889	0.15873	0
32.2091	0.63492	0.35253
32.2293	1.8254	0.11751
32.2494	1.34921	1.41011
32.2696	0.59524	1.64512
32.2898	0.39683	0.6463
32.3099	0.11905	0
32.3301	0.35714	0
32.3503	1.11111	0
32.3704	0.79365	0.58754
32.3906	1.38889	0.23502
32.4108	0.19841	2.35018
32.431	0.71429	0.70505
32.4511	1.62698	1.88014
32.4713	0.07937	0
32.4915	1.98413	0
32.5116	1.98413	1.58637
32.5318	0.63492	0
32.552	2.69841	0
32.5721	1.66667	0.29377
32.5923	0.99206	0.17626
32.6125	1.03175	0
32.6326	0.71429	1.05758
32.6528	0.19841	0.88132
32.673	0.87302	2.35018
32.6932	2.81746	2.76146
32.7133	3.57143	1.58637
32.7335	3.4127	0.76381
32.7537	2.93651	0.05875
32.7738	2.30159	0
32.794	1.5873	1.41011
32.8142	0.6746	1.17509
32.8343	2.10317	0
32.8545	1.23016	0.47004
32.8747	1.30952	0
32.8948	1.78571	0
32.915	0.31746	1.11633
32.9352	0	0.70505
32.9553	0.99206	0
32.9755	1.94444	0.11751
32.9957	0.47619	0
33.0159	0.2381	0
33.036	0.75397	1.82139
33.0562	0.31746	2.76146
33.0763	0.03968	1.35135
33.0965	0	2.40893
33.1167	1.07143	0.23502
33.1369	0.31746	0
33.157	2.22222	0.58754
33.1772	0.35714	0
33.1974	1.03175	0
33.2175	2.02381	0.23502
33.2377	1.34921	1.41011
33.2579	0.51587	0
33.278	1.34921	0.29377
33.2982	0.31746	1.35135
33.3184	0.63492	2.23267
33.3385	1.8254	3.11398
33.3587	0.55556	1.05758
33.3789	1.66667	0
33.3991	0.87302	0
33.4192	1.26984	0.47004
33.4394	1.34921	0.70505
33.4596	0.79365	0
33.4797	1.94444	0.29377
33.4999	1.8254	0
33.5201	1.38889	0.99882
33.5402	1.50794	4.34783
33.5604	1.70635	5.75793
33.5806	2.89683	6.58049
33.6007	5	8.10811
33.6209	4.00794	10.1058
33.6411	5.35714	13.4548
33.6612	7.97619	19.0364
33.6814	10.0794	20.6228
33.7016	13.2143	22.0917
33.7218	16.7857	22.738
33.7419	16.1111	23.2667
33.7621	19.8016	20.4465
33.7822	22.5794	24.3243
33.8024	23.2936	19.389
33.8226	23.5317	14.2186
33.8428	21.0317	12.8085
33.8629	20.7143	10.3408
33.8831	18.7698	9.16569
33.9033	16.1111	8.28437
33.9234	17.0238	8.6369
33.9436	14.1667	6.46298
33.9638	12.8571	5.05288
33.9839	10.3571	3.23149
34.0041	10.3968	2.11516
34.0243	9.72222	0.05875
34.0444	7.69841	0.05875
34.0646	5.31746	0
34.0848	4.7619	0
34.105	3.25397	1.2926
34.1251	3.37302	0
34.1453	2.85714	1.76263
34.1655	1.38889	0.35253
34.1856	1.70635	0
34.2058	0.51587	0
34.226	0.39683	0
34.2461	1.15079	2.52644
34.2663	1.78571	0.29377
34.2865	1.03175	1.52761
34.3066	2.65873	0.70505
34.3268	1.90476	0
34.347	1.30952	0
34.3671	2.2619	0.76381
34.3873	1.5873	0.23502
34.4075	0.03968	0.76381
34.4276	1.34921	1.11633
34.4478	0.87302	0.47004
34.468	0.79365	3.58402
34.4881	0.75397	1.46886
34.5083	0.95238	0.52879
34.5285	0.39683	1.23384
34.5487	1.5873	0
34.5688	0.95238	0.05875
34.589	2.42063	2.58519
34.6092	2.46032	1.99765
34.6293	3.21429	0.70505
34.6495	2.22222	0
34.6697	2.42063	0.05875
34.6898	1.70635	0.35253
34.71	0.15873	1.17509
34.7302	0.99206	0.52879
34.7503	1.46825	1.52761
34.7705	1.30952	1.2926
34.7907	1.11111	0.94007
34.8109	0.99206	1.88014
34.831	1.23016	1.23384
34.8512	0.75397	0.70505
34.8714	1.15079	1.76263
34.8915	2.18254	0
34.9117	1.86508	0.23502
34.9319	2.38095	0
34.952	1.46825	0.05875
34.9722	0.71429	0.94007
34.9924	0.2381	1.35135

## Sheet: Supplementary Figure 5
	Z-20-A		Z-80-F
Time	Growth Weight Ratio	Time	Growth Weight Ratio
h	%	h	%
0	0	0	0
3	9.00769	3	16.7
6	14.7205	6	19.0297
12	16.9493	12	24.8112
18	17.7678	18	27.0887
24	18.823	24	26.02
		36	25.6452

## Sheet: Supplementary Figure 6a
	Z_20_A		Z_80_F		Cordierite
Relative Pressure	Quantity Adsorbed	Relative Pressure	Quantity Adsorbed	Relative Pressure	Quantity Adsorbed
P/Po	cm3/g STP	P/Po	cm3/g STP	P/Po	cm3/g STP
0.00265	14.1528	0.00222	18.5446	0.01192	0.0076
0.00508	14.4806	0.00503	18.8885	0.06258	0.0347
0.01007	14.8306	0.01006	19.1742	0.1178	0.0587
0.02002	15.2186	0.02004	19.4935	0.17177	0.0774
0.03047	15.4966	0.03028	19.7445	0.22465	0.1002
0.04051	15.7165	0.04043	19.9766	0.27504	0.121
0.05059	15.9188	0.05044	20.2149	0.32697	0.1383
0.09955	16.6525	0.10061	21.5757	0.3775	0.1647
0.14971	17.1816	0.15051	22.7646	0.43077	0.1868
0.20005	17.6172	0.20019	23.4986	0.48333	0.2163
0.25022	17.9991	0.24941	23.957	0.53665	0.2425
0.30008	18.2938	0.29993	24.244	0.58669	0.2691
0.35031	18.5885	0.35019	24.4442	0.63622	0.3054
0.39996	18.9285	0.40029	24.5864	0.68842	0.326
0.45017	19.1692	0.45045	24.6995	0.74192	0.3803
0.50027	19.4089	0.50041	24.7608	0.7941	0.4298
0.55028	19.6607	0.55051	24.7961	0.84437	0.4871
0.59959	19.9359	0.60037	24.947	0.8942	0.5347
0.6501	20.1094	0.65027	24.9587	0.94556	0.6014
0.69954	20.3856	0.70064	25.0333	0.99383	0.7813
0.75003	20.6557	0.74992	25.1666	0.93976	0.6592
0.79979	20.922	0.80045	25.1723	0.89086	0.6241
0.8496	21.3524	0.85012	25.3012	0.84162	0.5797
0.90101	21.6473	0.90003	25.3826	0.79083	0.5629
0.94891	23.2434	0.94967	26.1092	0.73661	0.5364
0.99388	27.9351	0.99517	27.2126	0.68341	0.5099
0.99382	27.865	0.9941	27.1338	0.62911	0.4681
0.95002	24.2957	0.95006	26.4465	0.57998	0.455
0.89913	23.536	0.89994	26.3211	0.53241	0.4303
0.84979	22.9781	0.85001	26.2692	0.47913	0.3888
0.80005	22.8624	0.79996	26.3089	0.42579	0.362
0.75011	22.6247	0.74974	26.1965	0.37696	0.3339
0.69936	22.3887	0.69988	26.2202	0.31419	0.2868
0.65102	22.1465	0.65007	26.2518	0.27397	0.2506
0.59921	21.7716	0.59936	26.0935	0.21108	0.2049
0.54878	21.4484	0.54977	25.9786	0.169	0.1669
0.50088	21.0432	0.50016	25.7288	0.10866	0.1055
0.44976	19.5866	0.44883	25.2953	0.05583	0.0465
0.40053	19.1246	0.39966	25.1511	--	--
0.35016	18.7933	0.34982	25.042	--	--
0.29992	18.465	0.2998	24.8342	--	--
0.24943	18.2484	0.25	24.5882	--	--
0.19965	17.9157	0.20043	24.2484	--	--
0.14934	17.5027	0.14915	23.6258	--	--
0.09925	16.9426	0.09933	22.4832	--	--
0.04982	16.1844	0.05075	20.9199	--	--
				--	--
				--	--
				--	--
				--	--
				--	--
				--	--
				--	--
				--	--
				--	--
				--	--
				--	--
				--	--
				--	--
				--	--
				--	--
				--	--
				--	--
				--	--
				--	--
				--	--
				--	--
				--	--
				--	--
				--	--

## Sheet: Supplementary Figure 6b
	HZ-20-A		HZ-80-F		Cordierite
Pore Diameter	dV/dlog(D)	Pore Diameter	dV/dlog(D)	Pore Diameter	dV/dlog(D)
nm	cm3/(g·nm)	nm	cm3/(g·nm)	nm	cm3/(g·nm)
1.422	0.02278	1.4251	0.07161	1.1255	0
1.6855	0.0223	1.6852	0.07177	1.4647	0.00143
1.9341	0.01629	1.9355	0.04046	1.7576	0.00226
2.1847	0.01237	2.1881	0.0219	2.0108	0.00239
2.4493	0.00272	2.4505	0.01509	2.2788	0.00191
2.7373	0.01258	2.7359	0.0123	2.556	0.00284
3.0561	0.01262	3.052	0.00431	2.8656	0.00227
3.4125	0.02279	3.4056	0.00696	3.2364	0.00156
3.8272	0.08851	3.8199	0.02594	3.6313	0.00124
4.3063	0.02138	4.3086	0.01395	4.1139	0.00208
4.881	0.01401	4.8879	0.00544	4.6586	0.00117
5.6216	0.01448	5.614	0.00686	5.3006	0.00041926
6.5479	0.00814	6.5455	0	6.1745	0.00144
7.7849	0.0062	7.7851	0	7.3818	0.00074313
9.5682	0.00505	9.5596	0.00268	9.1179	0.00058485
12.3299	0.00138	12.3371	0	11.7479	0.00027822
17.3133	0.00652	17.4036	0.00056323	16.2127	0.00058377
30.4805	0.00468	30.5785	0.00077698	26.4165	0.00026972
176.041	0.00645	183.382	0.00121
313.281	0.02555	362.004	0.00145

## Sheet: Supplementary Figure 6c
	HZ-80-F	FittedPeak1	FittedPeak2	FittedPeakSum
TEMP	NH3 signal	NH3 signal	NH3 signal	NH3 signal
°C	sccm/g(HZSM-5)	sccm/g(HZSM-5)	sccm/g(HZSM-5)	sccm/g(HZSM-5)
109.501	0.01487	0.00849	0.00347	0.00852
109.525	0.0154	0.0085	0.00347	0.00853
109.724	0.01398	0.00857	0.00347	0.00859
110.195	0.01372	0.00872	0.00347	0.00875
110.95	0.01335	0.00898	0.00347	0.00901
112.238	0.01217	0.00945	0.00347	0.00948
113.899	0.01222	0.01009	0.00347	0.01012
115.799	0.01319	0.01089	0.00348	0.01093
118.026	0.01309	0.01192	0.00349	0.01196
120.159	0.01201	0.013	0.00349	0.01305
122.196	0.01209	0.01411	0.0035	0.01417
124.568	0.01217	0.01553	0.00351	0.0156
126.63	0.01351	0.01686	0.00352	0.01694
128.724	0.01477	0.0183	0.00354	0.01839
131.136	0.01603	0.02008	0.00355	0.02019
133.307	0.01765	0.02178	0.00357	0.02191
135.659	0.02085	0.02373	0.00359	0.02388
138.259	0.02308	0.026	0.00362	0.02618
140.782	0.02508	0.02831	0.00365	0.02852
143.347	0.02922	0.03075	0.00369	0.03099
146.075	0.03289	0.03341	0.00374	0.03371
148.576	0.0356	0.03591	0.00379	0.03625
151.199	0.0384	0.03854	0.00385	0.03895
153.949	0.04234	0.0413	0.00392	0.04178
156.548	0.04514	0.04385	0.004	0.04442
159.176	0.04853	0.04636	0.0041	0.04702
161.96	0.05078	0.0489	0.00421	0.04967
164.618	0.0544	0.05116	0.00434	0.05206
167.171	0.05705	0.05316	0.00447	0.05419
169.995	0.05773	0.05512	0.00465	0.05633
172.859	0.06041	0.05683	0.00485	0.05823
175.425	0.06198	0.05807	0.00505	0.05968
178.394	0.0629	0.05915	0.00532	0.06104
180.938	0.06314	0.05976	0.00559	0.0619
183.477	0.06332	0.06006	0.00588	0.06249
186.465	0.06348	0.06001	0.00626	0.06283
189.178	0.06272	0.05959	0.00666	0.06281
191.752	0.06159	0.05887	0.00707	0.0625
194.7	0.0603	0.05769	0.0076	0.06185
197.291	0.06009	0.05633	0.00812	0.06101
200.021	0.05907	0.05463	0.00872	0.05991
202.806	0.05629	0.05262	0.0094	0.05858
205.487	0.05603	0.05047	0.01012	0.05714
208.139	0.05411	0.04816	0.01089	0.05561
210.895	0.05275	0.04561	0.01177	0.05394
213.545	0.05	0.04305	0.01269	0.0523
216.164	0.0485	0.04045	0.01368	0.05069
218.922	0.0474	0.03768	0.01479	0.04904
221.547	0.04729	0.03505	0.01594	0.04755
224.051	0.04588	0.03257	0.01711	0.04624
226.763	0.04551	0.02994	0.01847	0.04496
229.39	0.04436	0.02747	0.01987	0.04389
231.969	0.04412	0.02515	0.02133	0.04303
234.699	0.0427	0.02281	0.02296	0.04233
237.266	0.04286	0.02074	0.02458	0.04188
239.716	0.04402	0.01889	0.0262	0.04166
242.526	0.04328	0.01693	0.02816	0.04164
244.95	0.04273	0.01537	0.02991	0.04184
247.501	0.0436	0.01387	0.03183	0.04226
250.306	0.0447	0.01238	0.03402	0.04296
252.697	0.04575	0.01124	0.03595	0.04375
255.209	0.04645	0.01016	0.03804	0.04475
257.843	0.04708	0.00915	0.04027	0.04598
260.247	0.04924	0.00834	0.04236	0.04726
262.905	0.04947	0.00755	0.0447	0.04881
265.523	0.05089	0.00688	0.04704	0.05048
267.875	0.05296	0.00636	0.04916	0.05208
270.334	0.05456	0.00588	0.05139	0.05383
272.913	0.05574	0.00546	0.05372	0.05574
275.403	0.05752	0.00511	0.05597	0.05763
277.876	0.05899	0.00481	0.05818	0.05955
280.436	0.06096	0.00455	0.06043	0.06154
282.866	0.06343	0.00435	0.06253	0.06344
285.186	0.06343	0.00419	0.06449	0.06523
287.749	0.06629	0.00404	0.06658	0.06718
290.302	0.06705	0.00392	0.06859	0.06907
292.594	0.06907	0.00383	0.07032	0.0707
295.139	0.07169	0.00375	0.07213	0.07244
297.578	0.0724	0.00368	0.07377	0.07401
299.871	0.07429	0.00363	0.07521	0.0754
302.505	0.07541	0.00359	0.07673	0.07688
304.905	0.07499	0.00356	0.07798	0.07809
307.177	0.0778	0.00353	0.07904	0.07913
309.816	0.07846	0.00351	0.08012	0.08018
312.113	0.07943	0.0035	0.08091	0.08096
314.488	0.0805	0.00348	0.08158	0.08162
316.979	0.08223	0.00347	0.08213	0.08216
319.341	0.08344	0.00347	0.08249	0.08251
321.68	0.08297	0.00346	0.08269	0.08271
324.094	0.08394	0.00346	0.08273	0.08275
326.31	0.08179	0.00345	0.08263	0.08264
328.772	0.08355	0.00345	0.08236	0.08237
331.264	0.0831	0.00345	0.08191	0.08192
333.617	0.08213	0.00345	0.08133	0.08134
335.899	0.08218	0.00345	0.08063	0.08063
338.362	0.08003	0.00344	0.07972	0.07972
340.716	0.08014	0.00344	0.07871	0.07871
343.051	0.07888	0.00344	0.07758	0.07758
345.491	0.07798	0.00344	0.07626	0.07626
347.831	0.07604	0.00344	0.07488	0.07488
350.069	0.07492	0.00344	0.07346	0.07346
352.543	0.07421	0.00344	0.07177	0.07177
354.856	0.07153	0.00344	0.0701	0.0701
357.158	0.06838	0.00344	0.06836	0.06836
359.705	0.06613	0.00344	0.06635	0.06635
361.869	0.06608	0.00344	0.06457	0.06457
364.084	0.06301	0.00344	0.06271	0.06271
366.613	0.06093	0.00344	0.06053	0.06053
368.913	0.05834	0.00344	0.05851	0.05851
371.222	0.05718	0.00344	0.05645	0.05645
373.664	0.05537	0.00344	0.05425	0.05425
375.866	0.05204	0.00344	0.05226	0.05226
378.16	0.04871	0.00344	0.05018	0.05018
380.597	0.04604	0.00344	0.04798	0.04798
382.899	0.04433	0.00344	0.04591	0.04591
385.197	0.04415	0.00344	0.04387	0.04387
387.602	0.04142	0.00344	0.04176	0.04176
389.906	0.03901	0.00344	0.03977	0.03977
392.069	0.03599	0.00344	0.03794	0.03794
394.444	0.03449	0.00344	0.03597	0.03597
396.807	0.03379	0.00344	0.03406	0.03406
398.954	0.0319	0.00344	0.03238	0.03238
401.338	0.02933	0.00344	0.03056	0.03056
403.602	0.02883	0.00344	0.0289	0.0289
405.782	0.02636	0.00344	0.02735	0.02735
408.273	0.02442	0.00344	0.02565	0.02565
410.551	0.02411	0.00344	0.02416	0.02416
412.749	0.02198	0.00344	0.02278	0.02278
415.25	0.01994	0.00344	0.02129	0.02129
417.41	0.01886	0.00344	0.02007	0.02007
419.67	0.01813	0.00344	0.01885	0.01885
422.039	0.01668	0.00344	0.01764	0.01764
424.302	0.01621	0.00344	0.01655	0.01655
426.54	0.01576	0.00344	0.01553	0.01553
428.874	0.01382	0.00344	0.01453	0.01453
430.978	0.01285	0.00344	0.01368	0.01368
433.304	0.01254	0.00344	0.01281	0.01281
435.593	0.01354	0.00344	0.012	0.012
437.676	0.01157	0.00344	0.01131	0.01131
439.895	0.01049	0.00344	0.01063	0.01063
442.222	0.01057	0.00344	0.00997	0.00997
444.44	0.01039	0.00344	0.00938	0.00938
446.685	0.00887	0.00344	0.00883	0.00883
449.031	0.00984	0.00344	0.0083	0.0083
451.264	0.00897	0.00344	0.00784	0.00784
453.364	0.00834	0.00344	0.00743	0.00743
455.736	0.00821	0.00344	0.00702	0.00702
457.939	0.008	0.00344	0.00666	0.00666
460.153	0.00737	0.00344	0.00634	0.00634
462.556	0.00674	0.00344	0.00602	0.00602
464.69	0.00666	0.00344	0.00576	0.00576
466.805	0.00593	0.00344	0.00552	0.00552
469.188	0.00656	0.00344	0.00528	0.00528
471.391	0.00645	0.00344	0.00508	0.00508
473.597	0.00748	0.00344	0.0049	0.0049
475.939	0.00609	0.00344	0.00473	0.00473
478.034	0.00501	0.00344	0.00459	0.00459
480.209	0.0058	0.00344	0.00446	0.00446
482.534	0.00475	0.00344	0.00434	0.00434
484.761	0.00538	0.00344	0.00423	0.00423
486.953	0.00475	0.00344	0.00414	0.00414
489.295	0.00433	0.00344	0.00405	0.00405
491.508	0.00449	0.00344	0.00397	0.00397
493.58	0.00333	0.00344	0.00391	0.00391
495.906	0.00396	0.00344	0.00385	0.00385
498.183	0.00443	0.00344	0.0038	0.0038
500.176	0.00289	0.00344	0.00376	0.00376
502.429	0.00388	0.00344	0.00371	0.00371
504.617	0.00262	0.00344	0.00368	0.00368
506.828	0.00393	0.00344	0.00365	0.00365
509.091	0.00268	0.00344	0.00362	0.00362
511.273	0.00215	0.00344	0.00359	0.00359
513.389	0.00223	0.00344	0.00357	0.00357
515.854	0.00168	0.00344	0.00355	0.00355
517.952	0.00126	0.00344	0.00354	0.00354
520.219	0.00171	0.00344	0.00353	0.00353
522.527	0.00142	0.00344	0.00351	0.00351
524.444	0.000472156	0.00344	0.0035	0.0035
526.186	0.0011	0.00344	0.0035	0.0035
527.395	0.000524618	0.00344	0.00349	0.00349
528.084	0.000209847	0.00344	0.00349	0.00349
528.411	0.00131	0.00344	0.00349	0.00349

## Sheet: Supplementary Figure 6d
	HZ-20-A	FittedPeak1	FittedPeak2	FittedPeakSum
TEMP	NH3 signal	NH3 signal	NH3 signal	NH3 signal
°C	sccm/g(HZSM-5)	sccm/g(HZSM-5)	sccm/g(HZSM-5)	sccm/g(HZSM-5)
110.567	0.0414	-0.00137	-0.01314	-0.00119
110.575	0.04019	-0.00136	-0.01313	-0.00118
110.888	0.0375	-0.00104	-0.01313	-0.000850136
111.544	0.03663	-0.000324401	-0.01312	-0.00012964
112.675	0.03486	0.000988481	-0.01311	0.0012
114.432	0.03074	0.00326	-0.01308	0.0035
116.445	0.03269	0.00624	-0.01305	0.00651
118.526	0.03091	0.0098	-0.01301	0.01011
120.933	0.0277	0.01459	-0.01295	0.01496
123.095	0.02766	0.0196	-0.0129	0.02002
125.196	0.03264	0.02517	-0.01284	0.02565
127.387	0.03048	0.0318	-0.01276	0.03235
129.524	0.03754	0.03914	-0.01268	0.03978
131.533	0.04392	0.04691	-0.0126	0.04763
133.964	0.05068	0.05752	-0.01248	0.05836
136.171	0.05814	0.06839	-0.01235	0.06935
138.726	0.07006	0.08255	-0.01219	0.08368
141.399	0.08406	0.09931	-0.01199	0.10063
143.839	0.09988	0.11642	-0.01179	0.11795
146.403	0.11506	0.13636	-0.01154	0.13814
149.131	0.13504	0.15983	-0.01123	0.16192
151.76	0.15672	0.18468	-0.01089	0.18711
154.384	0.18394	0.21166	-0.0105	0.21448
157.112	0.21299	0.24195	-0.01003	0.24523
159.729	0.24607	0.27304	-0.00952	0.27684
162.241	0.28348	0.30462	-0.00896	0.30898
165.016	0.32284	0.34124	-0.00825	0.34631
167.656	0.3652	0.37751	-0.00749	0.38333
170.345	0.41003	0.41551	-0.00661	0.42222
173.151	0.45702	0.45589	-0.00556	0.46365
175.814	0.49989	0.49442	-0.00443	0.50331
178.444	0.54802	0.5322	-0.00318	0.54234
181.376	0.59336	0.57336	-0.00159	0.58508
184.118	0.64044	0.61033	8.142e-05	0.62373
186.658	0.67929	0.64273	0.00182	0.65786
189.578	0.72008	0.67714	0.00406	0.69451
192.135	0.75498	0.70427	0.00625	0.72384
194.818	0.78424	0.72924	0.0088	0.75136
197.64	0.81138	0.75113	0.0118	0.77624
200.333	0.82811	0.76745	0.01498	0.79574
202.871	0.8367	0.77846	0.01828	0.81006
205.824	0.84623	0.78568	0.02254	0.82154
208.328	0.84706	0.78698	0.02652	0.82681
210.987	0.84051	0.78348	0.03114	0.82794
213.754	0.82941	0.77458	0.03642	0.82432
216.416	0.81264	0.76112	0.04199	0.81642
219.023	0.79465	0.74352	0.04792	0.80476
221.793	0.77059	0.72038	0.05478	0.78849
224.392	0.74249	0.69491	0.06178	0.77001
227.02	0.71843	0.66589	0.06943	0.74863
229.759	0.68674	0.63267	0.07804	0.72403
232.386	0.65778	0.59849	0.08696	0.69876
234.806	0.6319	0.56546	0.09575	0.67452
237.51	0.60702	0.52731	0.10626	0.64689
240.039	0.58586	0.49093	0.11677	0.62102
242.555	0.5644	0.45452	0.1279	0.59574
245.346	0.54351	0.41437	0.14104	0.56874
247.772	0.52985	0.38007	0.15317	0.54655
250.218	0.51763	0.34635	0.16607	0.52573
252.984	0.50514	0.30961	0.18147	0.50441
255.349	0.49482	0.27961	0.19534	0.48827
257.832	0.48828	0.24969	0.2106	0.47361
260.617	0.48351	0.21824	0.22855	0.46011
263.025	0.47822	0.19294	0.24479	0.45105
265.477	0.48052	0.16905	0.26199	0.44436
268.025	0.4839	0.14625	0.28057	0.44013
270.496	0.48255	0.12609	0.29924	0.43865
272.951	0.48645	0.10793	0.31842	0.43967
275.525	0.49469	0.09083	0.33917	0.44331
277.979	0.49803	0.07628	0.35953	0.44912
280.285	0.50462	0.06408	0.37913	0.45653
282.869	0.51264	0.05201	0.40161	0.46694
285.339	0.51971	0.04193	0.42354	0.47879
287.851	0.53297	0.03301	0.44625	0.49258
290.379	0.54494	0.02527	0.46945	0.50804
292.803	0.55565	0.0189	0.49196	0.52417
295.084	0.56787	0.01373	0.51332	0.54037
297.752	0.58036	0.0086	0.53846	0.56038
300.149	0.59024	0.00473	0.5611	0.57915
302.394	0.6052	0.00166	0.5823	0.59727
305.039	0.6189	-0.00137	0.60717	0.61912
307.346	0.63351	-0.00355	0.62871	0.63847
309.742	0.64812	-0.00544	0.65083	0.65871
312.232	0.66459	-0.00705	0.67349	0.67976
314.652	0.67816	-0.00832	0.69509	0.70008
316.947	0.69745	-0.00931	0.71512	0.71913
319.506	0.71219	-0.0102	0.73684	0.73996
321.739	0.72442	-0.01083	0.75519	0.75768
324.071	0.74145	-0.01136	0.77368	0.77564
326.526	0.75754	-0.0118	0.79233	0.79385
328.866	0.77098	-0.01213	0.80925	0.81043
331.19	0.78424	-0.0124	0.82515	0.82607
333.667	0.79881	-0.01262	0.84104	0.84174
335.858	0.80978	-0.01277	0.85413	0.85467
338.33	0.82638	-0.01291	0.86773	0.86815
340.774	0.84047	-0.01301	0.87992	0.88023
343.151	0.85326	-0.01309	0.89052	0.89075
345.38	0.86431	-0.01314	0.89928	0.89946
347.846	0.87294	-0.01319	0.9076	0.90773
350.162	0.88356	-0.01322	0.91408	0.91417
352.467	0.89414	-0.01324	0.9192	0.91927
354.893	0.9019	-0.01326	0.92315	0.9232
357.199	0.90966	-0.01328	0.9255	0.92554
359.411	0.91282	-0.01329	0.92648	0.92651
361.986	0.92106	-0.0133	0.92602	0.92604
364.184	0.92457	-0.0133	0.92428	0.9243
366.52	0.92592	-0.01331	0.92108	0.92109
369.068	0.92748	-0.01331	0.916	0.91601
371.263	0.92553	-0.01331	0.91033	0.91033
373.571	0.9231	-0.01331	0.90309	0.9031
375.988	0.91876	-0.01331	0.89415	0.89415
378.252	0.91334	-0.01332	0.88454	0.88455
380.531	0.90515	-0.01332	0.87371	0.87372
382.925	0.89401	-0.01332	0.86114	0.86114
385.13	0.88547	-0.01332	0.8485	0.84851
387.434	0.87446	-0.01332	0.83429	0.83429
389.78	0.8598	-0.01332	0.81881	0.81881
392.044	0.8409	-0.01332	0.80297	0.80297
394.39	0.82703	-0.01332	0.78569	0.78569
396.774	0.80674	-0.01332	0.76729	0.76729
399.014	0.78719	-0.01332	0.7493	0.7493
401.125	0.76716	-0.01332	0.73178	0.73178
403.643	0.74449	-0.01332	0.71026	0.71026
405.88	0.7206	-0.01332	0.69063	0.69063
408.046	0.69732	-0.01332	0.67123	0.67123
410.403	0.67213	-0.01332	0.64976	0.64976
412.696	0.64859	-0.01332	0.62857	0.62857
414.987	0.6231	-0.01332	0.60719	0.60719
417.384	0.59527	-0.01332	0.58465	0.58465
419.689	0.57251	-0.01332	0.56289	0.56289
421.864	0.54628	-0.01332	0.54235	0.54235
424.338	0.5175	-0.01332	0.51902	0.51902
426.478	0.49343	-0.01332	0.49894	0.49894
428.729	0.46885	-0.01332	0.47797	0.47797
430.947	0.44401	-0.01332	0.4575	0.4575
433.153	0.42086	-0.01332	0.43738	0.43738
435.367	0.39828	-0.01332	0.41748	0.41748
437.71	0.37214	-0.01332	0.39677	0.39677
439.763	0.35328	-0.01332	0.37896	0.37896
442.168	0.33151	-0.01332	0.35853	0.35853
444.493	0.31079	-0.01332	0.33925	0.33925
446.71	0.29146	-0.01332	0.32134	0.32134
448.838	0.27407	-0.01332	0.3046	0.3046
451.202	0.25764	-0.01332	0.28655	0.28655
453.432	0.24091	-0.01332	0.27006	0.27006
455.616	0.22639	-0.01332	0.25443	0.25443
457.952	0.21021	-0.01332	0.23831	0.23831
460.156	0.19647	-0.01332	0.22366	0.22366
462.231	0.18381	-0.01332	0.21038	0.21038
464.628	0.17081	-0.01332	0.19565	0.19565
466.746	0.15789	-0.01332	0.18318	0.18318
468.97	0.14779	-0.01332	0.17065	0.17065
471.414	0.13829	-0.01332	0.15753	0.15753
473.524	0.12806	-0.01332	0.14675	0.14675
475.721	0.12108	-0.01332	0.13605	0.13605
477.999	0.11042	-0.01332	0.12551	0.12551
480.181	0.10335	-0.01332	0.11595	0.11595
482.408	0.09711	-0.01332	0.1067	0.1067
484.681	0.0887	-0.01332	0.09779	0.09779
486.802	0.0828	-0.01332	0.08994	0.08994
488.995	0.07734	-0.01332	0.08228	0.08228
491.233	0.07192	-0.01332	0.07493	0.07493
493.396	0.06538	-0.01332	0.06826	0.06826
495.618	0.05974	-0.01332	0.06183	0.06183
497.895	0.05614	-0.01332	0.05567	0.05567
500.038	0.05051	-0.01332	0.05025	0.05025
502.119	0.04686	-0.01332	0.04532	0.04532
504.412	0.04474	-0.01332	0.04026	0.04026
506.737	0.04097	-0.01332	0.0355	0.0355
508.839	0.03655	-0.01332	0.03151	0.03151
511.17	0.03429	-0.01332	0.0274	0.0274
513.371	0.03195	-0.01332	0.02382	0.02382
515.573	0.02649	-0.01332	0.02051	0.02051
517.872	0.02723	-0.01332	0.01732	0.01732
520.019	0.02012	-0.01332	0.01458	0.01458
522.107	0.01769	-0.01332	0.01212	0.01212
524.52	0.01582	-0.01332	0.00951	0.00951
526.518	0.01149	-0.01332	0.00752	0.00752
528.384	0.01231	-0.01332	0.00581	0.00581
529.617	0.00616	-0.01332	0.00475	0.00475
530.297	0.00321	-0.01332	0.00418	0.00418
530.622	0.00156	-0.01332	0.00392	0.00392

## Sheet: Supplementary Figure 7a
	Blank		HZ-80-F		HZ-20-A
Time	C3H6 Concentration	Time	C3H6 Concentration	Time	C3H6 Concentration
min	ppm	min	ppm	min	ppm
-3.072	335.636	-3.072	332.451	-3.072	333.747
-2.688	335.8	-2.688	332.451	-2.688	333.747
-2.304	334.361	-2.304	331.971	-2.304	333
-1.92	333.939	-1.92	332.769	-1.92	331.872
-1.536	333.948	-1.536	331.946	-1.536	331.66
-1.152	335.094	-1.152	333.591	-1.152	333.187
-0.768	334.594	-0.768	331.569	-0.768	332.313
-0.384	334.232	-0.384	331.457	-0.384	333.348
0	333	0	333	0	333
0.384	264.293	0.384	240.182	0.384	251.182
0.768	94.3552	0.768	74.5695	0.768	70.2464
1.152	140.335	1.152	114.246	1.152	23.636
1.536	250.879	1.536	158.747	1.536	11.4278
1.92	307.757	1.92	95.0633	1.92	6.24412
2.304	325.246	2.304	42.0932	2.304	4.35222
2.688	331.415	2.688	21.5137	2.688	4.25041
3.072	333.818	3.072	15.6339	3.072	3.71593
3.456	333.569	3.456	15.1796	3.456	3.13903
3.84	333.465	3.84	17.7167	3.84	3.91954
4.224	334.404	4.224	19.9795	4.224	4.14861
4.608	333.706	4.608	24.3165	4.608	3.66503
4.992	333.887	4.992	29.065	4.992	4.36919
5.376	333.207	5.376	34.6277	5.376	4.82732
5.76	333.276	5.76	39.5904	5.76	5.35332
6.144	332.13	6.144	45.2903	6.144	7.41489
6.528	333.638	6.528	51.3844	6.528	11.5974
6.912	333.009	6.912	57.17	6.912	19.3008
7.296	332.922	7.296	62.8355	7.296	32.0351
7.68	333.026	7.68	68.4497	7.68	48.3071
8.064	332.991	8.064	73.9781	8.064	66.1402
8.448	333.689	8.448	79.2837	8.448	82.2001
8.832	333.258	8.832	83.955	8.832	98.0819
9.216	333.681	9.216	88.0949	9.216	112.394
9.6	333.569	9.6	93.8204	9.6	124.289
9.984	333.698	9.984	97.2404	9.984	136.667
10.368	333.646	10.368	102.246	10.368	144.896
10.752	333.534	10.752	107.089	10.752	151.954
11.136	332.578	11.136	110.92	11.136	158.801
11.52	332.905	11.52	113.954	11.52	164.807
11.904	330.605	11.904	117.228	11.904	169.474
12.288	333.198	12.288	121.128	12.288	174.657
12.672	332.948	12.672	124.505	12.672	179.255
13.056	333.017	13.056	128.328	13.056	183.387
13.44	334.516	13.44	131.542	13.44	188.919
13.824	334.878	13.824	135.202	13.824	191.744
14.208	332.854	14.208	137.371	14.208	196.342
14.592	333.887	14.592	141.528	14.592	199.999
14.976	333.086	14.976	144.236	14.976	204.054
15.36	332.164	15.36	146.885	15.36	206.523
15.744	331.484	15.744	150.399	15.744	208.567
16.128	333.75	16.128	152.559	16.128	211.426
16.512	333.017	16.512	154.487	16.512	214.26
16.896	332.595	16.896	156.965	16.896	215.838
17.28	332.612	17.28	160.084	17.28	219.868
17.664	332.5	17.664	162.133	17.664	221.174
18.048	331.484	18.048	165.004	18.048	222.667
18.432	331.992	18.432	167.653	18.432	225.484
18.816	332.414	18.816	170.541	18.816	226.273
19.2	333.715	19.2	172.307	19.2	229.734
19.584	331.139	19.584	175.367	19.584	230.608
19.968	330.984	19.968	176.738	19.968	233.527
20.352	331.656	20.352	178.65	20.352	235.529
20.736	331.837	20.736	181.658	20.736	236.225
21.12	331.148	21.12	182.815	21.12	237.243
21.504	332.449	21.504	185.601	21.504	239.983
21.888	331.932	21.888	186.081	21.888	240.602
22.272	331.63	22.272	188.335	22.272	241.213
22.656	331.225	22.656	190.718	22.656	243.495
23.04	330.441	23.04	191.901	23.04	245.777
23.424	331.32	23.424	193.812	23.424	245.599
23.808	328.77	23.808	196.555	23.808	247.559
24.192	331.105	24.192	197.515	24.192	249.171
24.576	332.13	24.576	200.695	24.576	250.062
24.96	330.967	24.96	202.306	24.96	250.528
25.344	332.664	25.344	203.763	25.344	251.657
25.728	330.984	25.728	205.435	25.728	252.87
26.112	331.699	26.112	207.449	26.112	254.389
26.496	330.743	26.496	207.698	26.496	255.619
26.88	331.079	26.88	208.777	26.88	255.695
27.264	330.209	27.264	212.566	27.264	256.773
27.648	331.82	27.648	213.44	27.648	258.342
28.032	331.871	28.032	214.512	28.032	259.156
28.416	330.984	28.416	216.577	28.416	260.022
28.8	330.579	28.8	218.154	28.8	260.48
29.184	329.089	29.184	219.149	29.184	261.948
29.568	332.793	29.568	220.683	29.568	264.306
29.952	331.57	29.952	220.837	29.952	262.677
30.336	329.89	30.336	224.446	30.336	265.341
30.72	331.708	30.72	226.177	30.72	265.443
31.104	330.407	31.104	226.426	31.104	266.47
31.488	333.75	31.488	227.634	31.488	267.895
31.872	333.017	31.872	228.671	31.872	267.437
32.256	332.595	32.256	230.428	32.256	270.355
32.64	332.612	32.64	231.791	32.64	270.075
33.024	332.5	33.024	232.168	33.024	270.211
33.408	331.484	33.408	232.485	33.408	270.33
33.792	331.992	33.792	235.288	33.792	272.315
34.176	332.414	34.176	236.017	34.176	271.034
34.56	333.715	34.56	235.974	34.56	272.035
34.944	331.139	34.944	237.534	34.944	273.689
35.328	330.984	35.328	237.191	35.328	274.215
35.712	331.656	35.712	240.577	35.712	274.631
36.096	331.837	36.096	239.857	36.096	276.404
36.48	331.148	36.48	242.574	36.48	277.957
36.864	332.449	36.864	244.314	36.864	275.683
37.248	331.932	37.248	245.274	37.248	278.432
37.632	331.63	37.632	246.208	37.632	278.797
38.016	331.225	38.016	246.928	38.016	280.765
38.4	330.441	38.4	245.797	38.4	279.518
38.784	331.32	38.784	248.505	38.784	280.57
39.168	328.77	39.168	248.934	39.168	282.801
39.552	331.105	39.552	250.219	39.552	281.995
39.936	332.13	39.936	250.605	39.936	281.791
40.32	330.967	40.32	251.316	40.32	282.852
40.704	332.664	40.704	253.219	40.704	283.276
41.088	330.984	41.088	253.536	41.088	284.031
41.472	331.699	41.472	255.653	41.472	284.684
41.856	330.743	41.856	255.225	41.856	283.938
42.24	331.079	42.24	256.682	42.24	285.669
42.624	330.209	42.624	256.056	42.624	288.477
43.008	331.82	43.008	256.605	43.008	287.162
43.392	331.871	43.392	258.662	43.392	288.57
43.776	330.984	43.776	259.279	43.776	289.461
44.16	330.579	44.16	258.533	44.16	289.698
44.544	329.089	44.544	260.47	44.544	290.47
44.928	332.793	44.928	259.665	44.928	289.325
45.312	331.57	45.312	261.91	45.312	288.96
45.696	329.89	45.696	263.093	45.696	289.452
46.08	331.708	46.08	263.685	46.08	291.158
46.464	330.407	46.464	265.305	46.464	292.269
46.848	333.75	46.848	264.885	46.848	291.709
47.232	333.017	47.232	265.262	47.232	292.982
47.616	332.595	47.616	266.805	47.616	294.076
48	332.612	48	267.122	48	293.813
48.384	332.5	48.384	266.787	48.384	295.154
48.768	331.484	48.768	267.885	48.768	294.441
49.152	331.992	49.152	269.307	49.152	296.155
49.536	332.414	49.536	269.042	49.536	295.578
49.92	333.715	49.92	268.81	49.92	296.172
50.304	331.139	50.304	270.859	50.304	296.452
50.688	330.984	50.688	271.227	50.688	296.231
51.072	331.656	51.072	271.784	51.072	296.104
51.456	331.837	51.456	273.07	51.456	296.502
51.84	331.148	51.84	272.616	51.84	297.521
52.224	332.449	52.224	273.113	52.224	297.605
52.608	331.932	52.608	273.842	52.608	298.717
52.992	331.63	52.992	274.656	52.992	300.1
53.376	331.225	53.376	274.484	53.376	298.802
53.76	330.441	53.76	275.47	53.76	300.575
54.144	331.32	54.144	276.387	54.144	299.998
54.528	328.77	54.528	275.556	54.528	299.599
54.912	331.105	54.912	275.496	54.912	299.667
55.296	332.13	55.296	276.919	55.296	300.464
55.68	330.967	55.68	277.45	55.68	301.661
56.064	332.664	56.064	278.736	56.064	301.839
56.448	330.984	56.448	278.007	56.448	301.092
56.832	331.699	56.832	279.079	56.832	302.271
57.216	330.743	57.216	281.873	57.216	302.373
57.6	331.079	57.6	280.399	57.6	302.831
57.984	330.209	57.984	280.304	57.984	302.848
58.368	331.82	58.368	280.313	58.368	301.262
58.752	331.871	58.752	279.867	58.752	301.762
59.136	330.984	59.136	282.061	59.136	303.205
59.52	330.579	59.52	283.33	59.52	304.172
59.904	329.089	59.904	283.544	59.904	304.46
60.288	332.793	60.288	283.878	60.288	301.907
60.672	331.57	60.672	284.538	60.672	304.299
61.056	329.89	61.056	285.121	61.056	304.935
61.44	331.708	61.44	286.115	61.44	304.528
61.824	330.407	61.824	285.156	61.824	304.223
62.208	333.75	62.208	285.464	62.208	304.172
62.592	333.017	62.592	286.407	62.592	305.92
62.976	332.595	62.976	285.447	62.976	304.274
63.36	332.612	63.36	286.244	63.36	305.054
63.744	332.5	63.744	286.81	63.744	306.352
64.128	331.484	64.128	286.51	64.128	306.166
64.512	331.992	64.512	287.075	64.512	305.97
64.896	332.414	64.896	287.813	64.896	306.072
65.28	333.715	65.28	287.958	65.28	305.903
65.664	331.139	65.664	288.121	65.664	308.219
66.048	330.984	66.048	288.31	66.048	307.387
66.432	331.656	66.432	287.744	66.432	307.828
66.816	331.837	66.816	288.061	66.816	306.496
67.2	331.148	67.2	290.05	67.2	308.974
67.584	332.449	67.584	290.933	67.584	310.238
67.968	331.932	67.968	289.758	67.968	309.101
68.352	331.63	68.352	292.93	68.352	308.202
68.736	331.225	68.736	290.53	68.736	309.5
69.12	330.441	69.12	292.235	69.12	309.177
69.504	331.32	69.504	292.047	69.504	310.374
69.888	328.77	69.888	291.67	69.888	309.848
70.272	331.105	70.272	291.918	70.272	309.729
70.656	332.13	70.656	292.45	70.656	311.239
71.04	330.967	71.04	293.692	71.04	308.287
71.424	332.664	71.424	291.31	71.424	310.781
71.808	330.984	71.808	291.601	71.808	310.535
72.192	331.699	72.192	294.361	72.192	310.908
72.576	330.743	72.576	293.392	72.576	309.568
72.96	331.079	72.96	294.13	72.96	309.703
73.344	330.209	73.344	293.401	73.344	309.941
73.728	331.82	73.728	294.867	73.728	309.228
74.112	331.871	74.112	294.61	74.112	310.407
74.496	330.984	74.496	294.575	74.496	310.306
74.88	330.579	74.88	296.495	74.88	311.68
75.264	329.089	75.264	296.264	75.264	311.561
75.648	332.793	75.648	295.244	75.648	310.458
76.032	331.57	76.032	296.547	76.032	312.461
76.416	329.89	76.416	295.561	76.416	310.959
76.8	331.708	76.8	295.93	76.8	313.462
77.184	332.414	77.184	296.984	77.184	312.741
77.568	333.715	77.568	295.15	77.568	312.876
77.952	331.139	77.952	296.855	77.952	310.416
78.336	330.984	78.336	298.149	78.336	312.571
78.72	331.656	78.72	297.764	78.72	312.342
79.104	331.837	79.104	298.424	79.104	313.326
79.488	331.148	79.488	297.918	79.488	311.807
79.872	332.449	79.872	299.247	79.872	314.089
80.256	331.932	80.256	299.778	80.256	312.045
80.64	331.63	80.64	299.427	80.64	311.985
81.024	331.225	81.024	299.161	81.024	313.207
81.408	330.441	81.408	299.761	81.408	315.26
81.792	331.32	81.792	300.421	81.792	313.674
82.176	328.77	82.176	299.212	82.176	314.471
82.56	331.105	82.56	300.112	82.56	312.919
82.944	332.13	82.944	299.401	82.944	314.251
83.328	330.967	83.328	300.601	83.328	314.887
83.712	332.664	83.712	300.704	83.712	315.294
84.096	330.984	84.096	300.969	84.096	315.99
84.48	331.699	84.48	300.884	84.48	314.972
84.864	330.743	84.864	301.844	84.864	314.828
85.248	331.079	85.248	302.247	85.248	315.744
85.632	330.209	85.632	303.626	85.632	315.701
86.016	331.82	86.016	304.029	86.016	316.431
86.4	331.871	86.4	301.355	86.4	315.091
86.784	330.984	86.784	301.364	86.784	315.54
87.168	330.579	87.168	302.204	87.168	315.998
87.552	329.089	87.552	302.272	87.552	316.143
87.936	332.793	87.936	301.364	87.936	316.134
88.32	331.57	88.32	303.541	88.32	314.862
88.704	329.89	88.704	302.889	88.704	316.575
89.088	331.708	89.088	303.412	89.088	316.66
89.472	332.414	89.472	304.595	89.472	315.388
89.856	333.715	89.856	303.952	89.856	316.584
90.24	331.139	90.24	304.269	90.24	316.813
90.624	330.984	90.624	305.306	90.624	316.991
91.008	331.656	91.008	304.269	91.008	316.473
91.392	331.837	91.392	304.844	91.392	317.152
91.776	331.148	91.776	305.101	91.776	317.169
92.16	332.449	92.16	304.612	92.16	315.659
92.544	331.932	92.544	304.244	92.544	317.322
92.928	331.63	92.928	306.601	92.928	317.856
93.312	331.225	93.312	307.004	93.312	317.212
93.696	330.441	93.696	307.278	93.696	315.956
94.08	331.32	94.08	306.549	94.08	315.922
94.464	328.77	94.464	306.704	94.464	315.964
94.848	331.105	94.848	305.418	94.848	317.678
95.232	332.13	95.232	305.495	95.232	316.855
95.616	330.967	95.616	306.892	95.616	317.805
96	332.664	96	306.695	96	317.016
96.384	330.984	96.384	307.201	96.384	317.771
96.768	331.699	96.768	307.964	96.768	315.99
97.152	330.743	97.152	308.358	97.152	317.016
97.536	331.079	97.536	307.226	97.536	316.864
97.92	330.209	97.92	307.672	97.92	316.406
98.304	331.82	98.304	307.269	98.304	317.008
98.688	331.871	98.688	307.501	98.688	318.391
99.072	330.984	99.072	309.061	99.072	316.872
99.456	330.579	99.456	307.861	99.456	318.399
99.84	329.089	99.84	308.598	99.84	318.247
100.224	332.793	100.224	309.018	100.224	317.05
100.608	331.57	100.608	307.209	100.608	318.781
100.992	329.89	100.992	309.558	100.992	318.264
101.376	331.708	101.376	310.303	101.376	318.925
101.76	330.209	101.76	309.018	101.76	317.687
102.144	331.82	102.144	308.589	102.144	318.713
102.528	331.871	102.528	309.455	102.528	319.443
102.912	330.984	102.912	308.495	102.912	317.771
103.296	330.579	103.296	308.512	103.296	319.655
103.68	329.089	103.68	309.078	103.68	318.866
104.064	332.793	104.064	308.941	104.064	319.57
104.448	331.57	104.448	309.686	104.448	318.688
104.832	329.89	104.832	309.369	104.832	317.831
105.216	331.708	105.216	308.298	105.216	319.867
105.6	332.414	105.6	310.055	105.6	320.088
105.984	333.715	105.984	310.878	105.984	318.017
106.368	331.139	106.368	309.669	106.368	319.086
106.752	330.984	106.752	310.381	106.752	318.034
107.136	331.656	107.136	308.152	107.136	320.054
107.52	331.837	107.52	309.721	107.52	321.012
107.904	331.148	107.904	310.792	107.904	320.274
108.288	332.449	108.288	310.723	108.288	319.867
108.672	331.932	108.672	311.135	108.672	320.189
109.056	331.63	109.056	310.663	109.056	318.773
109.44	331.225	109.44	309.669	109.44	320.749
109.824	330.441	109.824	311.161	109.824	321.53
110.208	331.32	110.208	310.621	110.208	321.114
110.592	328.77	110.592	311.546	110.592	320.376
110.976	331.105	110.976	309.206	110.976	319.697
111.36	332.13	111.36	310.732	111.36	320.597
111.744	330.967	111.744	311.023	111.744	321.657
112.128	332.664	112.128	311.298	112.128	319.884
112.512	330.984	112.512	310.946	112.512	320.995
112.896	331.699	112.896	312.026	112.896	321.632
113.28	330.743	113.28	311.066	113.28	320.894
113.664	331.079	113.664	311.529	113.664	322.115
114.048	330.209	114.048	310.192	114.048	320.605
114.432	331.82	114.432	312.309	114.432	321.996
114.816	331.871	114.816	310.166	114.816	322.166
115.2	330.984	115.2	312.181	115.2	321.708
115.584	330.579	115.584	310.526	115.584	319.646
115.968	329.089	115.968	311.452	115.968	321.386
116.352	332.793	116.352	310.432	116.352	320.334
116.736	331.57	116.736	311.169	116.736	321.182
117.12	329.89	117.12	311.109	117.12	322.319

## Sheet: Supplementary Figure 7b
	HZ-80-F	HZ-20-A
Time	C3H6 Storage Capacity	C3H6 Storage Capacity
min	umol/mg	umol/mg
0	0	0
15	0.55599	1.03672
30	0.92299	1.47808
45	1.12633	1.71337
60	1.27521	1.87778
75	1.37977	1.99189
90	1.45981	2.0779
105	1.52202	2.14831
115	1.5556	2.18387

[truncated: 23 more sheets: Supplementary Figure 8, Supplementary Figure 9a, Supplementary Figure 9b, Supplementary Figure 9c, Supplementary Figure 9d, Supplementary Figure 9e, Supplementary Figure 9f, Supplementary Figure 10a, Supplementary Figure 10b, Supplementary Figure 10c, Supplementary Figure 10d, Supplementary Figure 10e, Supplementary Figure 10f, Supplementary Figure 11a, Supplementary Figure 11b, Supplementary Figure 11c, Supplementary Figure 12, Supplementary Figure 13a, Supplementary Figure 13b, Supplementary Figure 15a …]
